# Supplementary material for: Gene expression in bumble bee larvae differs qualitatively between high and low concentration imidacloprid exposure levels
Source: Sci Rep. 2023 Jun 9;13:9415. doi: 10.1038/s41598-023-36232-y (PMC10256756; doi:10.1038/s41598-023-36232-y)
Supplement: Supplementary file 2 — Supplementary Table S1. [file 41598_2023_36232_MOESM2_ESM.xlsx]

## Sheet: Hoja1
Supplementary Table S1. Description of experimental settings used in RNA-seq studies on neonicotinoid exposure in bumble bees.
	Mobley & Gegear 2018	Colgan et al. 2019	Bebane et al. 2019	Costa et al. 2022
Organism	B. impatiens	B. terrestris	B. terrestris	B. impatiens
Castes	Workers and males	Workers and queens	Workers	Adult queens
Tissue	Body (no legs/proboscis/wings)	Whole head	Brain	Brain
Neonicotinoid	Clothianidin	Imidacloprid or clothianidin	Imidacloprid	Imidacloprid
Diet concentration	5 ppb	6.47 ppb	10 ppb	5 ppb
Exposure (time)	Chronic (5 days)	Acute (4 days, treated food re-stocked at days 1 and 2)	Chronic (6 days)	Chronic (17 days and 37 days)
Experimental treatment unit	Isolated bumble bees	Colony with queen and 20 age-controled workers	Microcolonies with five workers	Colony founded by virgin queen, producing males
