# Supplementary material for: Gene expression in bumble bee larvae differs qualitatively between high and low concentration imidacloprid exposure levels
Source: Sci Rep. 2023 Jun 9;13:9415. doi: 10.1038/s41598-023-36232-y (PMC10256756; doi:10.1038/s41598-023-36232-y)
Supplement: Supplementary file 3 — Supplementary Table S2. [file 41598_2023_36232_MOESM3_ESM.xlsx]

## Sheet: Hoja1
Supplementary Table S2. Differential expression analysis between control and the lower concentration (0.7 ppb imidacloprid) treatments. Raw output from DESeq2 plus annotation added at the right-most column.
Gene ID	baseMean	log2FoldChange	lfcSE	stat	pvalue	padj	Annotation
LOC100740825	3409.96	1.3497	0.138949	9.71361	2.63833e-22	2.70376e-18	15-hydroxyprostaglandin dehydrogenase [NAD(+)]-like
LOC100749905	253.591	1.6773	0.184289	9.10147	8.91152e-20	4.56626e-16	sodium- and chloride-dependent glycine transporter 2-like
LOC100742253	1580.24	0.840121	0.0954764	8.79926	1.37722e-18	4.70457e-15	atrial natriuretic peptide receptor 1-like
LOC100748971	1619.52	1.45019	0.173915	8.3385	7.52381e-17	1.9276e-13	leucine-rich repeat-containing protein 20
LOC100740568	15273.2	1.74949	0.210495	8.31133	9.46323e-17	1.93958e-13	sterol O-acyltransferase 1
LOC100747652	1868.98	-0.638129	0.0785688	-8.12191	4.58903e-16	7.83807e-13	NADH dehydrogenase [ubiquinone] 1 beta subcomplex subunit 3
LOC105681602	5851.72	0.987404	0.122721	8.04589	8.56205e-16	1.25348e-12	uncharacterized LOC105681602
LOC100742760	5338.97	0.967054	0.120464	8.02773	9.92907e-16	1.27191e-12	uncharacterized LOC100742760
LOC105680266	36946.2	3.79808	0.475032	7.99542	1.29128e-15	1.3233e-12	phosphoenolpyruvate carboxykinase [GTP]
LOC117151416	40.1866	-29.8817	3.73161	-8.00773	1.16844e-15	1.3233e-12	uncharacterized LOC117151416
LOC100747184	3683.22	-1.65926	0.213886	-7.75771	8.64764e-15	8.05645e-12	troponin C
LOC100742684	645.419	1.20367	0.157829	7.62645	2.41305e-14	1.90223e-11	GATA-binding factor C-like
LOC100743387	690.393	1.02379	0.134208	7.62837	2.37739e-14	1.90223e-11	GATA-binding factor C-like
LOC100744505	5985.85	0.740312	0.0984385	7.52055	5.45478e-14	3.9929e-11	leucine-rich repeat neuronal protein 2-like
LOC100745464	1336.77	2.28284	0.305453	7.47363	7.80135e-14	5.32988e-11	apidaecins type 73
LOC100742455	17920.8	1.67312	0.23032	7.26432	3.7493e-13	2.40143e-10	4-coumarate--CoA ligase 1
LOC100742964	104.738	-26.6959	3.72	-7.17634	7.16041e-13	4.31647e-10	uncharacterized LOC100742964
LOC100740300	598.216	0.925294	0.129412	7.14997	8.67962e-13	4.9416e-10	sodium-independent sulfate anion transporter-like
LOC100748822	13146.9	0.652955	0.0915017	7.13598	9.60973e-13	5.18318e-10	lysosome-associated membrane glycoprotein 1
LOC100742056	4252.81	-0.413762	0.0582349	-7.10506	1.20271e-12	6.16267e-10	cytochrome b-c1 complex subunit 7
LOC100741781	1197.98	1.31904	0.189975	6.94322	3.83262e-12	1.87032e-09	uncharacterized LOC100741781
LOC100747057	391.682	-0.711659	0.102645	-6.9332	4.11424e-12	1.91649e-09	polycomb protein EED-like
LOC100747518	351.955	-25.8773	3.76226	-6.87811	6.06512e-12	2.7024e-09	uncharacterized LOC100747518
LOC100745093	580.703	-0.680344	0.0992763	-6.85304	7.2299e-12	2.96368e-09	ribosome-releasing factor 2 mitochondrial
LOC100746448	1438.97	0.809699	0.118061	6.85831	6.96789e-12	2.96368e-09	protein FAM160B1
LOC100743048	15827.8	1.83717	0.273855	6.70854	1.96584e-11	7.74844e-09	cytochrome P450 9e2
LOC100750113	967.212	0.579683	0.0871123	6.65444	2.84382e-11	1.07939e-08	HMG box transcription factor BBX
LOC100749624	2753.57	0.431997	0.0654075	6.6047	3.98317e-11	1.45784e-08	alkaline phosphatase
LOC100747930	1235.29	0.749261	0.113633	6.5937	4.29012e-11	1.51604e-08	1-acylglycerol-3-phosphate O-acyltransferase Pnpla3
LOC113218476	6395.27	0.900282	0.13748	6.54844	5.81398e-11	1.98606e-08	cytochrome P450 6a14
LOC100740679	775.774	-0.55659	0.085342	-6.52188	6.94332e-11	2.2236e-08	mitochondrial import inner membrane translocase subunit Tim22
LOC100748054	1733.37	0.894033	0.137029	6.52439	6.82778e-11	2.2236e-08	GRAM domain-containing protein 2B
LOC100745925	242.191	2.31324	0.361887	6.39217	1.6355e-10	5.04474e-08	inducible metalloproteinase inhibitor protein-like
LOC100749266	59986.3	1.00477	0.157275	6.38864	1.6737e-10	5.04474e-08	maltase 2-like
LOC105681547	1911.72	0.697575	0.109824	6.35174	2.12886e-10	6.23331e-08	uncharacterized LOC105681547
LOC100741925	20728.2	0.731085	0.11699	6.24914	4.1273e-10	1.17491e-07	V-type proton ATPase 116 kDa subunit a
LOC100748772	2454.2	0.721473	0.115837	6.22832	4.71476e-10	1.30586e-07	lysosomal Pro-X carboxypeptidase
LOC100740911	529.853	1.19912	0.194513	6.16474	7.05987e-10	1.90394e-07	E3 ubiquitin-protein ligase Rnf220-like
LOC100747294	2849.57	-0.621502	0.101635	-6.11502	9.65468e-10	2.53695e-07	uncharacterized LOC100747294
LOC117151523	186.552	1.71881	0.281743	6.10063	1.05649e-09	2.70673e-07	uncharacterized LOC117151523
LOC117151927	135.424	1.26215	0.20778	6.07447	1.24397e-09	3.10932e-07	uncharacterized LOC117151927
LOC100743445	1729.27	0.788835	0.131016	6.02091	1.7344e-09	4.23195e-07	protein TIS11
LOC100746048	2172.96	-1.08909	0.183275	-5.94236	2.80947e-09	6.69569e-07	histone H2A
LOC100740670	623.53	-1.3824	0.233761	-5.91373	3.3445e-09	7.78965e-07	15-anhydro-D-fructose reductase
LOC100748371	818.366	-0.685108	0.116363	-5.88766	3.9171e-09	8.92053e-07	probable 28S ribosomal protein S6 mitochondrial
LOC100747858	153534	0.613873	0.104468	5.87617	4.19863e-09	9.35381e-07	uncharacterized LOC100747858
LOC100740453	924.151	-0.547557	0.0933843	-5.86347	4.5328e-09	9.88343e-07	5-methylcytosine rRNA methyltransferase NSUN4
LOC100741041	4191.22	0.389333	0.0665019	5.85447	4.78541e-09	1.02168e-06	probable peroxisomal acyl-coenzyme A oxidase 1
LOC100742489	53.1912	-21.9756	3.76749	-5.83296	5.44515e-09	1.13881e-06	uncharacterized LOC100742489
LOC100740149	1248.76	0.534673	0.0930521	5.74595	9.14062e-09	1.83673e-06	caspase-1
LOC100743936	7418.97	0.716603	0.124669	5.74804	9.02818e-09	1.83673e-06	putative glutamate synthase [NADPH]
LOC100743447	4036.34	1.33445	0.233608	5.71233	1.11438e-08	2.19618e-06	fatty-acid amide hydrolase 2-B
LOC100740058	30.1442	-21.5212	3.78014	-5.69323	1.24658e-08	2.41037e-06	histidine-rich glycoprotein-like
LOC100749630	29.6241	-21.5088	3.78014	-5.68994	1.27088e-08	2.41184e-06	uncharacterized LOC100749630
LOC100740669	65650.4	0.777413	0.136907	5.6784	1.35957e-08	2.48801e-06	vanin-like protein 1
LOC100749757	16605.9	0.531576	0.093612	5.67851	1.35875e-08	2.48801e-06	spectrin beta chain non-erythrocytic 2
LOC100748998	757.367	0.671762	0.119004	5.64489	1.65285e-08	2.97166e-06	uncharacterized LOC100748998
LOC100741516	6947.81	0.901191	0.160069	5.63	1.80209e-08	3.18411e-06	DNA-binding protein inhibitor ID-2
LOC100747568	77.2429	-1.16389	0.20762	-5.60587	2.07215e-08	3.59922e-06	zinc finger MYND domain-containing protein 10
LOC100746612	2539.78	0.598816	0.106966	5.5982	2.1659e-08	3.69936e-06	uncharacterized LOC100746612
LOC100742380	32821.2	1.0927	0.195633	5.58544	2.33113e-08	3.9163e-06	peroxidase
LOC100749284	16103.1	0.656664	0.117644	5.58177	2.38083e-08	3.93528e-06	antichymotrypsin-2
LOC100741555	1644.49	0.838113	0.150537	5.56748	2.58446e-08	4.20406e-06	ATP-binding cassette sub-family G member 4
LOC100749999	12885.1	0.860447	0.156263	5.50639	3.66275e-08	5.86497e-06	long-chain-fatty-acid--CoA ligase 3
LOC100745297	2315.24	0.402321	0.073176	5.49799	3.84139e-08	6.05639e-06	autophagy-related protein 9A
LOC100741019	18419.9	0.724247	0.131967	5.48811	4.06268e-08	6.30823e-06	carbohydrate-responsive element-binding protein
LOC100742533	14034.2	0.751855	0.137697	5.46023	4.75509e-08	7.27316e-06	lambda-crystallin homolog
LOC100748696	5522.56	0.414069	0.0763492	5.42336	5.84883e-08	8.81453e-06	heparan-alpha-glucosaminide N-acetyltransferase
LOC100743253	4748.13	0.377221	0.07049	5.35142	8.72689e-08	1.29613e-05	putative phosphoenolpyruvate synthase
LOC100744917	2195.66	0.934846	0.175869	5.31557	1.06321e-07	1.55654e-05	ecdysone-inducible protein E75
LOC100742203	602.15	0.897334	0.169068	5.30753	1.11123e-07	1.60392e-05	carcinine transporter
LOC100744819	95.7737	-1.95546	0.36914	-5.29735	1.17495e-07	1.65036e-05	histone H1A sperm-like
LOC100744979	2569.41	0.923176	0.174275	5.29725	1.17561e-07	1.65036e-05	aldose 1-epimerase
LOC100744545	1238.03	-0.630341	0.119723	-5.265	1.40192e-07	1.93865e-05	viral IAP-associated factor homolog
LOC117151832	1691.05	0.923485	0.175474	5.2628	1.4188e-07	1.93865e-05	uncharacterized LOC117151832
LOC100749604	8976.25	0.550168	0.104722	5.25362	1.49141e-07	2.01105e-05	uncharacterized LOC100749604
LOC100742787	2581.72	0.904976	0.173711	5.20968	1.89171e-07	2.51769e-05	uncharacterized LOC100742787
LOC100746241	4907.51	-0.536998	0.103299	-5.1985	2.00901e-07	2.63952e-05	PDZ and LIM domain protein Zasp-like
LOC100746054	1970.75	-0.833123	0.161192	-5.16852	2.35957e-07	3.06088e-05	protein eiger
LOC100745738	29821	0.816765	0.158197	5.16295	2.43087e-07	3.11394e-05	chitinase-like protein Idgf4
LOC100745203	1510.44	-1.03068	0.200031	-5.15258	2.56932e-07	3.25066e-05	uncharacterized LOC100745203
LOC100742112	7605.47	0.481677	0.0943215	5.10676	3.27725e-07	4.03682e-05	protein GPR107
LOC100743720	7276.56	-0.95735	0.187375	-5.10928	3.23385e-07	4.03682e-05	laminin subunit gamma-1
LOC100748615	385.428	1.28259	0.251245	5.10495	3.30887e-07	4.03682e-05	myb-like protein I
LOC100742113	6032.92	-0.430853	0.0845091	-5.0983	3.42716e-07	4.13195e-05	ATP-dependent 6-phosphofructokinase
LOC100740495	1092.18	0.510622	0.100235	5.09424	3.5014e-07	4.17237e-05	NF-X1-type zinc finger protein NFXL1
LOC100744785	1826.4	-0.666096	0.130903	-5.08846	3.60991e-07	4.25222e-05	40S ribosomal protein S29
LOC100746130	9069.34	0.568669	0.112148	5.0707	3.9636e-07	4.61579e-05	probable enoyl-CoA hydratase mitochondrial
LOC100749341	1996.07	1.02024	0.201358	5.06681	4.0454e-07	4.65812e-05	methyltransferase-like protein 9
LOC100748443	4631.78	-0.522475	0.103916	-5.02788	4.9593e-07	5.64699e-05	glycerol-3-phosphate phosphatase
LOC100746478	21898.3	1.63588	0.327581	4.99382	5.91959e-07	6.66637e-05	chymotrypsin inhibitor
LOC100740829	7975.26	-1.24079	0.249401	-4.97509	6.52158e-07	7.26448e-05	cytochrome c
LOC100749528	12049.3	0.654881	0.131879	4.96579	6.84228e-07	7.53975e-05	cathepsin L
LOC100747699	1270.01	-1.4625	0.295028	-4.95715	7.15353e-07	7.79887e-05	EF-hand domain-containing protein D2 homolog
LOC100746481	3285.78	0.324252	0.0657977	4.92802	8.30683e-07	8.96088e-05	arginine-glutamic acid dipeptide repeats protein
LOC100741438	15730.6	1.19244	0.243403	4.89904	9.63053e-07	0.000102806	MAP kinase-interacting serine/threonine-protein kinase 1
LOC100741408	1714.73	-0.362357	0.0741588	-4.88624	1.02781e-06	0.000107697	metaxin-1
LOC105680899	6317.56	0.757973	0.155137	4.88584	1.02989e-06	0.000107697	RING finger protein DG17-like
LOC100741422	2266.93	0.373424	0.0765608	4.87748	1.07451e-06	0.000111228	protein hairy
LOC100741029	366.337	-0.466024	0.0956258	-4.87342	1.09684e-06	0.000112404	28S ribosomal protein S36 mitochondrial
LOC100748104	2080.82	2.13587	0.439084	4.86438	1.14818e-06	0.000116501	proton-coupled amino acid transporter-like protein pathetic
LOC100744440	922.274	-0.447645	0.0920699	-4.86201	1.162e-06	0.000116747	39S ribosomal protein L10 mitochondrial
LOC100749403	19431.1	0.629636	0.129741	4.85302	1.21596e-06	0.000120983	40S ribosomal protein S19
LOC100744948	641.059	1.26637	0.261679	4.83942	1.3022e-06	0.000128317	uncharacterized LOC100744948
LOC100748660	172.725	0.943231	0.19572	4.81929	1.44066e-06	0.000140609	uncharacterized LOC100748660
LOC100740535	1359.65	0.843432	0.175168	4.815	1.47201e-06	0.000142313	uncharacterized LOC100740535
LOC100742429	796.22	-0.465717	0.097322	-4.78532	1.70716e-06	0.000163505	zinc finger matrin-type protein 2
LOC100747465	526.503	0.782673	0.163638	4.78295	1.72738e-06	0.000163909	uncharacterized LOC100747465
LOC100743168	3725.16	1.89575	0.397762	4.76604	1.8788e-06	0.000176642	cytochrome P450 9e2-like
LOC100740892	8002.05	0.62257	0.130724	4.76246	1.91243e-06	0.000178169	probable medium-chain specific acyl-CoA dehydrogenase mitochondrial
LOC117152005	340.873	0.583887	0.122739	4.75715	1.96349e-06	0.000181277	uncharacterized LOC117152005
LOC100749754	4424.79	0.666455	0.140295	4.75038	2.0303e-06	0.000184452	6-phosphofructo-2-kinase/fructose-26-bisphosphatase 1
LOC105681117	361.906	0.819367	0.172497	4.75003	2.03386e-06	0.000184452	uncharacterized LOC105681117
LOC100746060	84.8024	-1.39898	0.294857	-4.7446	2.08922e-06	0.00018781	uncharacterized LOC100746060
LOC100748474	1492.48	0.549374	0.116	4.73599	2.17984e-06	0.000194252	uncharacterized LOC100748474
LOC100742045	43720.5	0.634949	0.134589	4.7177	2.38527e-06	0.000210727	guanine nucleotide-binding protein subunit beta-like protein
LOC100746845	2169.5	0.782052	0.165852	4.71537	2.41277e-06	0.000211334	b(0+)-type amino acid transporter 1
LOC100744301	4270.47	0.333933	0.0708456	4.71352	2.43471e-06	0.000211448	innexin inx3
LOC100740473	1387.91	0.444235	0.0942817	4.71179	2.45556e-06	0.000211467	cyclin-T
LOC105682157	1823.56	0.576763	0.122608	4.70412	2.54959e-06	0.000217735	G-box-binding factor-like
LOC100748381	524.969	1.17746	0.25042	4.70194	2.57698e-06	0.000218256	elongation of very long chain fatty acids protein 6-like
LOC100742749	2730.53	0.423139	0.0900946	4.69661	2.64513e-06	0.000221985	E3 ubiquitin-protein ligase RNF185
LOC100745584	10634.4	0.803388	0.171111	4.69513	2.66434e-06	0.000221985	probable phospholipid hydroperoxide glutathione peroxidase
LOC100747089	2097.65	-0.362038	0.0773033	-4.68334	2.82232e-06	0.000233251	eukaryotic translation initiation factor 5B
LOC100740801	764.157	-0.499127	0.106669	-4.6792	2.8799e-06	0.000236106	probable small nuclear ribonucleoprotein Sm D1
LOC100744181	1489.62	0.464676	0.0993802	4.67574	2.92899e-06	0.000238225	dedicator of cytokinesis protein 3
LOC100740559	6832.81	-0.785603	0.168775	-4.65474	3.24396e-06	0.000261764	trans-12-dihydrobenzene-12-diol dehydrogenase-like
LOC100746584	243.364	-0.610219	0.131706	-4.6332	3.60054e-06	0.000288269	dipeptidyl aminopeptidase-like protein 6
LOC100741504	17074.1	0.787619	0.170126	4.62963	3.66311e-06	0.000291004	zinc transporter ZIP13 homolog
LOC100740010	74.6785	1.54855	0.335157	4.62039	3.83028e-06	0.000301944	pigment-dispersing hormone peptides
LOC100743190	7259.14	-0.741	0.161099	-4.59965	4.23201e-06	0.000331066	troponin C isoallergen Bla g 6.0301
LOC100744765	2626.41	0.472063	0.10277	4.59341	4.36061e-06	0.000335808	protein furry
LOC100746927	1125.72	1.92853	0.41998	4.59196	4.39094e-06	0.000335808	aminomethyltransferase mitochondrial
LOC105681896	173.748	-16.9931	3.70038	-4.59226	4.38471e-06	0.000335808	uncharacterized LOC105681896
LOC100740295	1074.58	-0.843706	0.183867	-4.58868	4.46056e-06	0.000338606	insulin-like growth factor-binding protein complex acid labile subunit
LOC100747086	19831.9	-0.853984	0.186217	-4.58597	4.51885e-06	0.000340509	malate dehydrogenase mitochondrial
LOC100741599	1195	-1.23785	0.270507	-4.57603	4.73888e-06	0.000351913	ribonucleoside-diphosphate reductase subunit M2
LOC100741971	2949.75	0.566277	0.123713	4.57735	4.70902e-06	0.000351913	peptidoglycan-recognition protein LC
LOC100740047	164.269	-1.12094	0.245195	-4.57163	4.83941e-06	0.000356794	DNA polymerase delta small subunit-like
LOC100742655	6664.87	0.394602	0.0863779	4.56832	4.91657e-06	0.000359893	ribosomal protein S6 kinase beta-1
LOC100740362	3653.28	6.75899	1.48087	4.5642	5.01403e-06	0.000364424	hymenoptaecin-like
LOC100740626	87.8096	1.2136	0.266254	4.55806	5.16285e-06	0.000372598	ankyrin repeat domain-containing protein 7-like
LOC100743237	2409.4	0.372828	0.0818695	4.55393	5.26519e-06	0.000377327	serine incorporator 1
LOC100746705	287.69	0.769524	0.169094	4.55086	5.34261e-06	0.000377594	uncharacterized LOC100746705
LOC100749975	1560.26	-0.495165	0.108791	-4.55152	5.32591e-06	0.000377594	NADH dehydrogenase [ubiquinone] iron-sulfur protein 6 mitochondrial
LOC105681254	287.487	3.08861	0.679672	4.54426	5.51285e-06	0.000386957	uncharacterized LOC105681254
LOC100746078	2330.9	0.420566	0.0925805	4.54271	5.5535e-06	0.000387158	protein daughterless
LOC100741680	438.435	1.00536	0.221465	4.53957	5.63681e-06	0.000390311	uncharacterized LOC100741680
LOC100740964	1107.09	0.602487	0.132805	4.53662	5.71626e-06	0.000393156	F-box/LRR-repeat protein 2
LOC100744111	20321.2	-0.987307	0.218249	-4.52377	6.07479e-06	0.00041503	digestive cysteine proteinase 1
LOC100741958	1014.49	0.374439	0.0828058	4.52189	6.12893e-06	0.000415956	atypical protein kinase C
LOC100746294	635.576	-0.481022	0.106421	-4.51998	6.18465e-06	0.000416976	dnaJ homolog subfamily C member 9
LOC100749606	274.53	1.32449	0.293763	4.5087	6.52272e-06	0.000436895	uncharacterized LOC100749606
LOC100740428	7769.41	0.760666	0.168813	4.50597	6.60699e-06	0.000439665	probable beta-hexosaminidase fdl
LOC100740376	960.388	-0.646006	0.143492	-4.50203	6.7307e-06	0.000445008	tubulin alpha-1 chain-like
LOC100740641	3894.67	0.467902	0.104035	4.49755	6.87424e-06	0.000451584	inositol polyphosphate-4-phosphatase type I A
LOC105681248	774.985	0.744598	0.165841	4.48982	7.12835e-06	0.000465295	uncharacterized LOC105681248
LOC100741713	44209.8	0.55697	0.124096	4.48822	7.18194e-06	0.000465538	aldehyde dehydrogenase mitochondrial
LOC100747488	2379.21	0.825614	0.184001	4.48701	7.22293e-06	0.000465538	2-oxoisovalerate dehydrogenase subunit alpha mitochondrial
LOC100746720	1954.86	0.626053	0.140027	4.47094	7.78781e-06	0.00049881	COP9 signalosome complex subunit 7b
LOC100749859	19278.4	0.872034	0.195551	4.45936	8.22034e-06	0.000523242	cytochrome P450 6a2
LOC100744945	1170.5	-0.366466	0.0825986	-4.4367	9.13469e-06	0.000577854	protein SCO2 homolog mitochondrial
LOC100740413	18451	0.483345	0.109038	4.43283	9.30047e-06	0.000584731	60S ribosomal protein L28
LOC100745987	358.603	-1.57841	0.356269	-4.43038	9.40676e-06	0.000587808	ejaculatory bulb-specific protein 3-like
LOC100742352	3792.11	0.881437	0.199316	4.42232	9.76468e-06	0.000606476	endothelin-converting enzyme homolog
LOC100748370	8697.03	0.543269	0.122892	4.42072	9.83722e-06	0.0006073	nuclear pore complex protein Nup98-Nup96
LOC100745924	1333.12	-0.564625	0.127852	-4.41623	1.00436e-05	0.000616329	twisted gastrulation protein homolog 1-B-like
LOC100745504	3267.25	0.872748	0.197773	4.41288	1.02005e-05	0.000622229	uncharacterized LOC100745504
LOC100749488	13675.6	1.59068	0.361114	4.40492	1.05823e-05	0.000641698	long-chain fatty acid transport protein 1
LOC100740045	592.764	0.616693	0.140259	4.3968	1.09856e-05	0.000660696	leucine-rich melanocyte differentiation-associated protein-like
LOC100747519	3574.36	0.781174	0.1777	4.39604	1.10245e-05	0.000660696	sideroflexin-2
LOC100744770	31131.2	0.595147	0.135493	4.39245	1.1208e-05	0.000667121	uncharacterized LOC100744770
LOC100747164	3868.46	0.594411	0.135369	4.39103	1.12813e-05	0.000667121	carbonyl reductase [NADPH] 1
LOC105680825	146.917	0.752921	0.171502	4.39015	1.1327e-05	0.000667121	uncharacterized LOC105680825
LOC100749850	6277.75	0.316202	0.0720609	4.38799	1.14405e-05	0.000669954	E3 ubiquitin-protein ligase TRIP12
LOC100746268	3880.46	0.704275	0.160627	4.38455	1.16227e-05	0.000676757	uncharacterized LOC100746268
LOC100741125	1205.51	0.815296	0.186031	4.38258	1.17281e-05	0.000679039	uncharacterized LOC100741125
LOC100748231	1375.3	0.67879	0.155113	4.37611	1.20814e-05	0.000695564	glutamate receptor ionotropic kainate 2
LOC100740085	73.541	1.4923	0.341394	4.3712	1.23567e-05	0.000703511	uncharacterized LOC100740085
LOC117152461	3733.7	-0.567884	0.129898	-4.37179	1.23234e-05	0.000703511	uncharacterized LOC117152461
LOC100749336	18975.5	0.832468	0.190925	4.36019	1.29951e-05	0.000735765	pyruvate carboxylase mitochondrial
LOC100748327	915.205	-0.541327	0.124494	-4.34823	1.37238e-05	0.000772755	huntingtin-interacting protein K
LOC100745494	229.044	-0.676575	0.155904	-4.33969	1.42686e-05	0.000799044	chromosome transmission fidelity protein 8 homolog
LOC100747548	3247.13	0.381168	0.0879455	4.33413	1.46336e-05	0.00081325	protein yippee-like 1
LOC117152509	17.4697	1.98774	0.458701	4.33342	1.4681e-05	0.00081325	uncharacterized LOC117152509
LOC100743716	10525.2	0.399025	0.092292	4.32351	1.53568e-05	0.00084611	E3 ubiquitin-protein ligase AMFR
LOC100743567	196.526	1.56837	0.362973	4.32089	1.554e-05	0.000847096	uncharacterized LOC100743567
LOC100747132	1248.81	0.370815	0.0858093	4.32139	1.55049e-05	0.000847096	protein TRC8 homolog
LOC100742068	2004.13	-0.396264	0.0918584	-4.31386	1.60429e-05	0.000869879	NADH dehydrogenase [ubiquinone] 1 alpha subcomplex subunit 5
LOC100744623	1876.61	0.432999	0.100545	4.30653	1.65832e-05	0.000894448	sodium/potassium-transporting ATPase subunit beta-1-interacting protein
LOC100744517	192.317	-1.35684	0.315251	-4.30399	1.67746e-05	0.000895343	ATP-dependent DNA helicase PIF1
LOC100748409	333.887	1.6768	0.389546	4.30449	1.67368e-05	0.000895343	cathepsin L1
LOC100746147	548.613	-0.753039	0.175048	-4.30191	1.69334e-05	0.000899138	mitochondrial import inner membrane translocase subunit Tim8
LOC100747483	9077.54	0.462029	0.107479	4.29879	1.71733e-05	0.000907174	cold shock domain-containing protein E1
LOC100746395	105093	0.670153	0.156042	4.29471	1.74921e-05	0.000914587	eukaryotic initiation factor 4A-I
LOC100747324	860.414	-0.503921	0.117318	-4.29533	1.74437e-05	0.000914587	39S ribosomal protein L18 mitochondrial
LOC100742793	4448.87	0.822715	0.191852	4.28829	1.80057e-05	0.000936663	ecdysone 20-monooxygenase
LOC100748463	2172.1	0.482531	0.112605	4.28517	1.82601e-05	0.000945098	maspardin
LOC100744569	603.771	-0.68543	0.160074	-4.28195	1.85264e-05	0.000954063	regulator of telomere elongation helicase 1 homolog
LOC100744662	12475.5	0.627344	0.146778	4.27411	1.919e-05	0.000978406	methionine aminopeptidase 2
LOC100746524	798.065	0.548553	0.128315	4.27504	1.911e-05	0.000978406	uncharacterized LOC100746524
LOC100748684	973.039	1.33878	0.313459	4.27098	1.94619e-05	0.000982492	farnesol dehydrogenase
LOC100749373	1858.19	-0.499284	0.116881	-4.27173	1.93958e-05	0.000982492	enolase-phosphatase E1
LOC100745291	993.609	-0.590232	0.138235	-4.26978	1.95667e-05	0.000982938	acylglycerol kinase mitochondrial
LOC100747804	9786.04	0.789467	0.185534	4.25511	2.08943e-05	0.00104451	death-associated protein 1
LOC100748410	11999.4	0.41738	0.0981758	4.25135	2.12481e-05	0.00105704	probable JmjC domain-containing histone demethylation protein 2C
LOC100744227	4947.21	0.969688	0.229026	4.23396	2.29614e-05	0.00112588	putative serine protease K12H4.7
LOC100747774	36.0058	2.63471	0.622178	4.23465	2.28905e-05	0.00112588	trypsin-2
LOC100750013	155116	0.716276	0.169158	4.23437	2.29192e-05	0.00112588	translation elongation factor 2
LOC100744033	389.451	1.14742	0.271296	4.22939	2.34324e-05	0.0011435	cysteine-rich venom protein 6
LOC100749156	31152.6	1.28456	0.304305	4.2213	2.42893e-05	0.00117414	cytochrome P450 9e2
LOC100749327	6438.13	0.392924	0.0930603	4.22225	2.41877e-05	0.00117414	neuropathy target esterase sws
LOC100743643	1793.19	0.595174	0.141035	4.22003	2.44271e-05	0.00117526	immunoglobulin-binding protein 1
LOC100747459	6658.22	0.436879	0.103706	4.21268	2.52354e-05	0.00120847	dmX-like protein 2
LOC100744978	2285.49	0.63262	0.150269	4.20991	2.55471e-05	0.00121771	homeobox protein Hox-B1a
LOC100740781	522.274	-0.597069	0.141907	-4.20746	2.58258e-05	0.00122529	D-beta-hydroxybutyrate dehydrogenase mitochondrial
LOC100748337	1912.71	0.824361	0.196118	4.20338	2.62954e-05	0.00124182	D-aspartate oxidase
LOC100742936	4008.03	-0.55429	0.132092	-4.19624	2.71384e-05	0.00127576	probable isocitrate dehydrogenase [NAD] subunit alpha mitochondrial
LOC100745732	3082.77	0.493231	0.117652	4.19229	2.76153e-05	0.00129224	TGF-beta-activated kinase 1 and MAP3K7-binding protein 3
LOC100746844	661.902	-0.670253	0.160053	-4.1877	2.81801e-05	0.00130674	methionine--tRNA ligase mitochondrial
LOC100747593	808.18	0.377096	0.0900328	4.18842	2.80898e-05	0.00130674	uncharacterized protein CG3556
LOC100741665	702.063	-0.464298	0.111104	-4.17894	2.92866e-05	0.00135193	39S ribosomal protein L54 mitochondrial
LOC100744706	25178.7	1.61163	0.386252	4.17247	3.01309e-05	0.00138467	lipase 3
LOC100745189	7142.16	-0.411269	0.0986302	-4.1698	3.04865e-05	0.00139476	uncharacterized LOC100745189
LOC100740866	5238.96	0.476859	0.114496	4.16487	3.11534e-05	0.00141573	alpha-13-mannosyl-glycoprotein 2-beta-N-acetylglucosaminyltransferase
LOC100743832	833.654	-0.450829	0.108259	-4.16437	3.12212e-05	0.00141573	tRNA pseudouridine synthase A
LOC100742872	979.81	-0.530879	0.127592	-4.16076	3.17188e-05	0.00143196	cytochrome b5
LOC100744667	1773.11	0.604475	0.145947	4.14174	3.44675e-05	0.00154922	transmembrane protein 8B
LOC100746811	15536.9	0.406992	0.0983048	4.1401	3.47151e-05	0.00155354	hexokinase type 2
LOC100743868	2042.92	1.00113	0.242099	4.13519	3.54668e-05	0.00158028	uncharacterized serine-rich protein C215.13
LOC112212192	33.8493	2.38775	0.577742	4.1329	3.5821e-05	0.00158915	uncharacterized LOC112212192
LOC100746095	7110.49	0.820772	0.199175	4.12087	3.77448e-05	0.00166728	probable hydroxyacid-oxoacid transhydrogenase mitochondrial
LOC100740266	21440	-0.393461	0.0955677	-4.11709	3.83688e-05	0.00168757	thioredoxin-2
LOC100740373	436.369	0.998636	0.242803	4.11295	3.90641e-05	0.00171081	serine/threonine-protein phosphatase 6 regulatory ankyrin repeat subunit A
LOC100749151	10383.8	0.480398	0.116949	4.10777	3.9949e-05	0.00174212	probable cation-transporting ATPase 13A3
LOC100750139	24900.2	0.781242	0.19048	4.10143	4.10601e-05	0.00178298	glutamine synthetase 2 cytoplasmic
LOC100748012	5367.07	0.386372	0.0943269	4.0961	4.20175e-05	0.00181686	uncharacterized LOC100748012
LOC100741898	21315.1	1.81825	0.444095	4.09429	4.23462e-05	0.00182338	alpha-N-acetylglucosaminidase
LOC100746613	14726.4	-0.86854	0.21238	-4.08956	4.32192e-05	0.00185318	glycogen phosphorylase
LOC100745184	923.667	0.669672	0.164038	4.08242	4.45684e-05	0.00190307	tektin-3
LOC100750183	1828.55	0.870805	0.213593	4.07693	4.56342e-05	0.0019405	partitioning defective 3 homolog
LOC100748852	4338.35	0.490722	0.120547	4.0708	4.6853e-05	0.00198409	protein mesh
LOC100740891	3340.16	0.380728	0.0935833	4.06834	4.73497e-05	0.00199687	putative mediator of RNA polymerase II transcription subunit 26
LOC100740622	987.231	0.311693	0.0766437	4.06678	4.76682e-05	0.00200207	myotubularin-related protein 10-B
LOC100740470	1264.6	0.716452	0.176523	4.05869	4.9348e-05	0.00205577	ankyrin-3
LOC100749332	867.211	-0.445947	0.109873	-4.05875	4.9336e-05	0.00205577	probable 28S ribosomal protein S16 mitochondrial
LOC100740281	3525.04	0.337174	0.0831314	4.05591	4.99385e-05	0.00207194	PDZ domain-containing protein GIPC3
LOC100741182	1088.61	-1.17812	0.291214	-4.04556	5.21986e-05	0.00215698	cytochrome b5
LOC100744432	1652.46	0.372791	0.0922466	4.04124	5.31686e-05	0.00218824	transformation/transcription domain-associated protein
LOC105681007	1563.32	-0.323834	0.0802483	-4.0354	5.45091e-05	0.00223444	transcription elongation factor S-II
LOC100741626	2274.24	0.827051	0.205034	4.03373	5.48987e-05	0.00223761	uncharacterized LOC100741626
LOC100748275	7172.77	0.636193	0.157739	4.0332	5.50232e-05	0.00223761	non-specific lipid-transfer protein
LOC100746706	2005.74	0.333303	0.0826783	4.03132	5.54645e-05	0.00224664	mucolipin-3
LOC117152164	47.0686	2.56041	0.636337	4.02366	5.72996e-05	0.00231184	uncharacterized LOC117152164
LOC100743543	113.959	-0.911611	0.226635	-4.02238	5.76126e-05	0.00231535	mitochondrial import inner membrane translocase subunit Tim10B
LOC100748442	422.314	1.13115	0.281547	4.01761	5.87906e-05	0.0023443	beta-13-glucan-binding protein
LOC100749561	525.201	-0.602362	0.149924	-4.01777	5.87516e-05	0.0023443	endonuclease G mitochondrial
LOC100744174	4847.78	0.730494	0.182054	4.01251	6.0076e-05	0.00238335	transmembrane protein 43 homolog
LOC100747760	2049.19	1.04443	0.260334	4.01189	6.02348e-05	0.00238335	lysozyme
LOC100749328	1738.52	-0.498741	0.124708	-3.99925	6.35424e-05	0.00250455	mitochondrial import inner membrane translocase subunit Tim10
LOC100742970	5059.03	0.722713	0.18091	3.99488	6.4728e-05	0.0025318	uncharacterized LOC100742970
LOC100748598	433.695	0.642325	0.160758	3.9956	6.45313e-05	0.0025318	suppressor of lurcher protein 1
LOC100748348	11895.4	0.868446	0.217439	3.99397	6.49769e-05	0.00253187	sestrin-1
LOC100746860	3331.62	0.384546	0.0963843	3.98972	6.61512e-05	0.00256787	Golgi-specific brefeldin A-resistance guanine nucleotide exchange factor 1
LOC100743374	742.058	-0.646981	0.162653	-3.97769	6.9589e-05	0.00268101	trimeric intracellular cation channel type 1B.1
LOC105681510	4353.17	0.361327	0.090831	3.97801	6.94945e-05	0.00268101	zinc transporter 2
LOC112213950	82.619	2.88148	0.726148	3.96817	7.24259e-05	0.00277985	uncharacterized LOC112213950
LOC100741691	401.115	-0.457593	0.115407	-3.96503	7.3386e-05	0.00280619	uncharacterized LOC100741691
LOC100740719	989.285	-0.390979	0.0987268	-3.96021	7.48835e-05	0.00285281	39S ribosomal protein L41 mitochondrial
LOC100740339	982.888	0.454458	0.114837	3.95741	7.57678e-05	0.00287581	uncharacterized LOC100740339
LOC117151151	1434.99	0.491301	0.124232	3.95471	7.66262e-05	0.00289766	uncharacterized LOC117151151
LOC100740536	1134.8	-0.745007	0.188503	-3.95224	7.7424e-05	0.00291706	proliferating cell nuclear antigen
LOC100749150	2558.11	0.797757	0.20204	3.94852	7.8637e-05	0.00294114	phytanoyl-CoA dioxygenase domain-containing protein 1 homolog
LOC100749516	1025.23	-0.352631	0.0893046	-3.94863	7.86009e-05	0.00294114	putative leucine-rich repeat-containing protein DDB_G0290503
LOC100743353	2836.16	-1.07274	0.271851	-3.94604	7.94542e-05	0.0029609	uncharacterized LOC100743353
LOC100740155	153.872	0.877172	0.222519	3.94201	8.08021e-05	0.00298296	T-cell leukemia homeobox protein 3-like
LOC100743055	1362.37	0.412761	0.104684	3.94294	8.04877e-05	0.00298296	ragulator complex protein LAMTOR1
LOC100745823	4599.63	0.487456	0.123668	3.94166	8.09194e-05	0.00298296	solute carrier family 41 member 1
LOC100742345	2331.01	-0.277947	0.0705345	-3.94058	8.12837e-05	0.00298565	hydroxymethylglutaryl-CoA synthase 1
LOC100741217	3795.31	0.195611	0.0498898	3.92085	8.82363e-05	0.00322945	ras-related protein Rab-2
LOC100742064	1051.5	0.668268	0.17063	3.91647	8.98562e-05	0.00327703	nuclear receptor-binding factor 2
LOC100742828	35379.9	0.5224	0.133602	3.91013	9.22484e-05	0.00333904	40S ribosomal protein S16
LOC100744580	26.1062	-1.7578	0.449636	-3.90938	9.25338e-05	0.00333904	histone H2A-like
LOC100747698	1212.68	-0.486913	0.124533	-3.9099	9.23358e-05	0.00333904	protein-lysine N-methyltransferase EEF2KMT
LOC100743780	8046.28	0.941751	0.241073	3.9065	9.36414e-05	0.00336715	major facilitator superfamily domain-containing protein 6
LOC100740803	1512.42	0.346351	0.0886857	3.90537	9.40796e-05	0.00337107	WD40 repeat-containing protein SMU1
LOC100747959	8310.26	0.845293	0.216879	3.89754	9.71764e-05	0.00346991	L-xylulose reductase
LOC100740637	8096.63	0.965838	0.247952	3.89526	9.8094e-05	0.00349051	pyruvate dehydrogenase (acetyl-transferring) kinase mitochondrial
LOC100740179	2404.57	0.306183	0.0786755	3.89172	9.95352e-05	0.00352122	protein YIPF1
LOC100746895	2796.28	-0.425889	0.109443	-3.89143	9.96532e-05	0.00352122	tubulin-specific chaperone A
LOC117151114	24.381	-1.55299	0.399162	-3.89062	9.99879e-05	0.00352122	uncharacterized LOC117151114
LOC105680379	2164.08	-8.84896	2.27653	-3.88704	0.000101475	0.00354922	mediator of RNA polymerase II transcription subunit 15-like
LOC112212748	27.8004	2.0094	0.516926	3.88722	0.000101398	0.00354922	uncharacterized LOC112212748
LOC100749552	4097.54	0.79623	0.205085	3.88244	0.000103412	0.00360465	short/branched chain specific acyl-CoA dehydrogenase mitochondrial
LOC100744729	2533.99	1.05609	0.272091	3.88138	0.000103867	0.00360822	uncharacterized LOC100744729
LOC100741119	2641.32	0.324634	0.0837568	3.87591	0.000106227	0.00367776	integrin beta-nu
LOC100745646	5770.46	0.460034	0.118767	3.87341	0.000107323	0.0037032	peroxisomal multifunctional enzyme type 2
LOC100748418	898.813	-0.313255	0.0809013	-3.87206	0.000107921	0.00371131	tRNA selenocysteine 1-associated protein 1
LOC100742251	410.48	-0.773397	0.200064	-3.86574	0.000110753	0.00377343	mitochondrial import inner membrane translocase subunit Tim13-like
LOC100742851	13262.8	-2.93099	0.757941	-3.86703	0.000110167	0.00377343	chymotrypsin-1
LOC100743476	2261.83	0.646936	0.167394	3.86476	0.0001112	0.00377343	DNA repair protein complementing XP-C cells homolog
LOC100746451	2362.46	0.268755	0.0695308	3.86527	0.000110967	0.00377343	probable ATP-dependent RNA helicase DDX46
LOC105682151	22751.4	0.852933	0.220771	3.86343	0.000111806	0.00378149	cytochrome P450 9e2-like
LOC100741808	457.195	-0.465929	0.120666	-3.86129	0.000112788	0.00380215	graves disease carrier protein-like
LOC100740919	917.143	-0.375905	0.0974333	-3.85807	0.000114284	0.00383994	39S ribosomal protein L22 mitochondrial
LOC105680659	1512.77	-0.896923	0.23268	-3.85475	0.000115848	0.00387976	muscle-specific protein 20
LOC100745377	50.8703	1.17035	0.303835	3.85193	0.000117192	0.003912	vitellogenin
LOC100745852	3013.34	0.510514	0.13273	3.84627	0.000119931	0.00398352	probable serine/threonine-protein kinase dyrk1
LOC100749438	1246.24	0.359045	0.0933579	3.8459	0.000120112	0.00398352	steroidogenic acute regulatory protein-like
LOC100749615	844.611	0.659014	0.171605	3.84028	0.000122892	0.00406256	uncharacterized LOC100749615
LOC100741836	620.07	0.376646	0.0982443	3.83377	0.000126194	0.0041518	1-phosphatidylinositol 3-phosphate 5-kinase
LOC100743849	247.03	-0.795621	0.207552	-3.83337	0.000126401	0.0041518	uncharacterized LOC100743849
LOC100745341	988.217	-0.290918	0.0759069	-3.83256	0.000126817	0.00415213	probable 28S ribosomal protein S26 mitochondrial
LOC100744721	1151.96	-0.479845	0.125294	-3.82976	0.000128268	0.00418626	39S ribosomal protein L30 mitochondrial
LOC100740289	1095.46	2.07156	0.541443	3.82601	0.000130239	0.00423712	uncharacterized LOC100740289
LOC100742145	6382.73	-0.773103	0.202257	-3.82238	0.00013217	0.00428633	dihydrolipoyllysine-residue succinyltransferase component of 2-oxoglutarate dehydrogenase complex mitochondrial
LOC100743877	5413.52	-2.88459	0.754937	-3.82097	0.00013293	0.00429737	zinc carboxypeptidase
LOC100748324	58375.1	0.418463	0.109642	3.81663	0.000135285	0.00435975	ferritin subunit
LOC100743093	371.974	0.78653	0.20658	3.80739	0.00014044	0.00449759	pituitary homeobox 3
LOC105681519	1310.61	-0.751218	0.197273	-3.80802	0.000140087	0.00449759	glutamate receptor ionotropic kainate 2
LOC100746136	1006.79	0.532129	0.139805	3.80621	0.00014111	0.00450496	glycerate kinase-like
LOC100742806	7287.31	-0.560053	0.147303	-3.80203	0.000143513	0.00455332	succinate--CoA ligase [ADP-forming] subunit beta mitochondrial
LOC100748154	1078.9	-0.457657	0.120367	-3.80218	0.000143426	0.00455332	methionyl-tRNA formyltransferase mitochondrial
LOC100740098	5063.68	-0.446279	0.117756	-3.78987	0.000150725	0.00476465	isocitrate dehydrogenase [NAD] subunit beta mitochondrial
LOC100742216	559.278	0.89395	0.235989	3.78811	0.000151801	0.00476465	tyrosine-protein kinase Drl-like
LOC100743817	39210.3	0.651222	0.171891	3.78858	0.000151511	0.00476465	lysosomal alpha-mannosidase
LOC100747471	21032.2	-0.500062	0.132048	-3.78697	0.000152498	0.00476465	SPARC
LOC117152187	65.2858	0.911312	0.240633	3.78714	0.000152388	0.00476465	uncharacterized LOC117152187
LOC100745073	4435.28	0.975366	0.257663	3.78542	0.000153447	0.0047797	xanthine dehydrogenase
LOC100743737	29373.5	-0.445272	0.117654	-3.78459	0.000153962	0.00478121	myosin light chain alkali
LOC100749839	2950.67	1.4874	0.393262	3.78221	0.000155441	0.00481258	soma ferritin
LOC100746124	637.895	-0.425948	0.113061	-3.76741	0.000164952	0.00509165	scm-like with four MBT domains protein 1
LOC100743479	1575.38	0.613603	0.162947	3.76565	0.000166115	0.00509763	sorting nexin-14
LOC100746577	145.885	1.78292	0.473474	3.76561	0.000166141	0.00509763	cilia- and flagella-associated protein 157
LOC100742849	2495.34	-0.408002	0.10839	-3.76419	0.000167088	0.00511141	grpE protein homolog mitochondrial
LOC100742470	9568.23	0.645347	0.17177	3.75703	0.000171943	0.00524427	uncharacterized LOC100742470
LOC100741073	13363.9	0.478682	0.127583	3.75191	0.000175489	0.00533653	60S ribosomal protein L30
LOC100749038	263.133	0.751041	0.200231	3.75088	0.000176218	0.00534284	uncharacterized LOC100749038
LOC100747399	37159.5	-1.74788	0.466381	-3.74776	0.000178419	0.00539363	L-lactate dehydrogenase
LOC100744384	852.426	-0.30646	0.0818474	-3.74428	0.000180909	0.00545282	U3 small nucleolar ribonucleoprotein protein IMP3
LOC100744722	99.9901	-0.756989	0.202924	-3.73041	0.000191171	0.00574523	glycerol-3-phosphate dehydrogenase [NAD(+)] cytoplasmic
LOC100740105	6129.17	0.734968	0.197123	3.72847	0.000192644	0.00575572	methylcrotonoyl-CoA carboxylase subunit alpha mitochondrial
LOC100745548	1378.14	-0.464766	0.124633	-3.72908	0.00019218	0.00575572	uncharacterized LOC100745548
LOC100742104	2388.75	-0.427495	0.114755	-3.72526	0.000195111	0.00581248	succinate dehydrogenase [ubiquinone] cytochrome b small subunit mitochondrial
LOC100744651	10533.3	0.728048	0.195508	3.72387	0.00019619	0.0058277	3-ketoacyl-CoA thiolase mitochondrial
LOC117151118	104.167	-0.766854	0.206119	-3.72044	0.000198876	0.00589039	uncharacterized LOC117151118
LOC100740414	355.166	1.81835	0.489041	3.71819	0.000200653	0.00592592	uncharacterized LOC100740414
LOC100749634	880.761	-0.428111	0.115228	-3.71534	0.000202928	0.00597589	calcineurin subunit B type 2
LOC100746968	196.205	1.77697	0.478795	3.71133	0.00020617	0.00605396	tubulin alpha-2/alpha-4 chain-like
LOC100743635	96.9209	-1.13559	0.306235	-3.70823	0.000208713	0.00611112	inosine-5'-monophosphate dehydrogenase 1b-like
LOC100740709	3680.95	0.543631	0.146639	3.70727	0.000209505	0.00611683	ATP-binding cassette sub-family D member
LOC100748072	1588.54	0.429378	0.115941	3.70341	0.000212718	0.006193	multiple C2 and transmembrane domain-containing protein
LOC100747610	32898	0.437048	0.11811	3.70036	0.000215294	0.00625024	polyubiquitin-C
LOC100741480	137.267	-1.13097	0.305927	-3.69688	0.000218269	0.0063187	lysyl oxidase homolog 2
LOC100740083	1593.08	-0.303492	0.0822843	-3.68833	0.000225732	0.00650033	uncharacterized LOC100740083
LOC100749707	3054.21	0.41059	0.111367	3.68681	0.00022708	0.00650033	uncharacterized LOC100749707
LOC105680960	108.897	-0.663308	0.17989	-3.68729	0.000226652	0.00650033	uncharacterized LOC105680960
LOC105681212	444.873	0.733174	0.198805	3.68791	0.000226103	0.00650033	lachesin
LOC117152139	4258.72	0.927501	0.251649	3.6857	0.000228073	0.00651058	uncharacterized LOC117152139
LOC100750014	2040.85	-0.408257	0.111014	-3.67752	0.000235515	0.00670431	uncharacterized LOC100750014
LOC100742272	1167.71	-0.499117	0.135819	-3.67487	0.000237968	0.0067554	protein LLP homolog
LOC100744733	681.467	-0.40521	0.110746	-3.65889	0.000253306	0.00717094	terminal nucleotidyltransferase 4B
LOC100742619	4546.81	-1.41685	0.388111	-3.65064	0.000261589	0.00738503	putative inorganic phosphate cotransporter
LOC117152539	1338.74	1.05947	0.290307	3.64947	0.000262782	0.00739833	uncharacterized LOC117152539
LOC100745802	5381.71	0.406651	0.111574	3.64468	0.000267724	0.00749628	uncharacterized LOC100745802
LOC117151319	292.103	1.01671	0.278923	3.64514	0.000267249	0.00749628	uncharacterized LOC117151319
LOC100745808	1445.39	-0.523399	0.143672	-3.64302	0.000269462	0.00752437	voltage-dependent calcium channel subunit alpha-2/delta-3
LOC100746202	1939.22	0.47101	0.129456	3.63837	0.00027437	0.00763513	sphingosine kinase 2
LOC100746803	9181.78	-0.543695	0.149455	-3.63785	0.000274918	0.00763513	laminin subunit beta-1
LOC100745301	31418.8	-0.941073	0.258804	-3.63624	0.000276648	0.0076549	aconitate hydratase mitochondrial
LOC105680771	772.975	0.624112	0.171658	3.6358	0.000277124	0.0076549	transposable element Tcb2 transposase
LOC100746492	345.906	1.05091	0.289385	3.63154	0.000281737	0.00776139	BAI1-associated protein 3
LOC100744415	3298.4	0.339544	0.0935397	3.62995	0.000283477	0.00778839	autophagy-related protein 2 homolog B
LOC112212268	137.223	0.792361	0.218574	3.62514	0.00028881	0.00791371	uncharacterized LOC112212268
LOC100746046	10448.7	1.51597	0.418509	3.62231	0.000291987	0.00797941	chymotrypsin inhibitor
LOC100746660	1438.14	0.364164	0.100587	3.6204	0.000294145	0.00800211	nuclear pore complex protein DDB_G0274915
LOC100748093	84.3714	-0.848014	0.234245	-3.6202	0.000294379	0.00800211	aldo-keto reductase family 1 member A1
LOC100748583	406.573	1.10798	0.306286	3.61749	0.000297478	0.00806496	protein quiver
LOC100746711	2619.46	0.62431	0.172712	3.61474	0.000300654	0.00809827	mitochondrial coenzyme A transporter SLC25A42
LOC105681819	2304.47	0.615349	0.170251	3.61437	0.000301077	0.00809827	uncharacterized LOC105681819
LOC117152460	22.8235	1.97211	0.545626	3.61441	0.000301034	0.00809827	uncharacterized LOC117152460
LOC100741379	1569	0.468856	0.129782	3.61266	0.000303075	0.00813067	forkhead box protein N3
LOC100749138	1373.42	0.327999	0.0911168	3.59976	0.00031851	0.00852242	mediator of RNA polymerase II transcription subunit 11
LOC100741754	19076.7	0.314655	0.0874305	3.59891	0.000319553	0.00852808	V-type proton ATPase catalytic subunit A
LOC100746772	3721.68	0.388789	0.10832	3.58926	0.000331615	0.00882698	serine/threonine-protein phosphatase 2A 56 kDa regulatory subunit gamma isoform
LOC100747840	11285.3	0.523567	0.14592	3.58803	0.00033318	0.00884567	60S ribosomal protein L38
LOC100741318	958.16	-0.384624	0.107274	-3.58542	0.000336537	0.00888873	N-terminal Xaa-Pro-Lys N-methyltransferase 1
LOC100749938	997.105	-0.644771	0.179819	-3.58567	0.000336212	0.00888873	protein N-terminal glutamine amidohydrolase
LOC100741978	6929.38	-0.706485	0.197313	-3.58052	0.000342911	0.0090159	complement component 1 Q subcomponent-binding protein mitochondrial
LOC100743341	1031.22	-0.403652	0.11274	-3.58037	0.000343111	0.0090159	39S ribosomal protein L46 mitochondrial
LOC100741076	4588.05	0.502142	0.140358	3.57759	0.000346777	0.0090884	nuclear pore complex protein DDB_G0274915
LOC100743103	2243.14	0.433492	0.121198	3.57674	0.000347911	0.0090884	ubiquitin-protein ligase E3B
LOC112212554	293.568	1.38446	0.387124	3.57627	0.00034853	0.0090884	uncharacterized LOC112212554
LOC100740800	1581.4	-0.738948	0.206817	-3.57295	0.000352982	0.00918112	chromobox protein homolog 1
LOC105680624	3101.57	1.80108	0.504622	3.56917	0.000358121	0.00929119	chymotrypsin inhibitor-like
LOC100748460	5081.83	0.657565	0.184287	3.56816	0.000359497	0.00930334	tyrosine-protein phosphatase 10D
LOC100742117	20906	0.669838	0.18777	3.56733	0.000360642	0.00930946	protein 5NUC
LOC100748925	2123.49	0.841562	0.235964	3.56649	0.000361798	0.00931584	3-hydroxyisobutyrate dehydrogenase mitochondrial
LOC100747811	1285.11	-0.929388	0.260778	-3.56391	0.000365375	0.00938437	ribonucleoside-diphosphate reductase large subunit
LOC100743557	87510.7	0.548074	0.15406	3.55753	0.00037436	0.00959109	60S ribosomal protein L4
LOC100741146	756.1	0.522938	0.147259	3.55115	0.00038355	0.0097534	estradiol 17-beta-dehydrogenase 8
LOC100746867	22639.8	0.427066	0.120222	3.55232	0.000381852	0.0097534	40S ribosomal protein S14a
LOC100747508	4235.05	-0.321769	0.0906053	-3.55133	0.000383289	0.0097534	ATP synthase subunit d mitochondrial
LOC100743733	1383.49	0.354745	0.0999941	3.54765	0.000388678	0.00985933	N6-adenosine-methyltransferase non-catalytic subunit
LOC100741701	452.974	-0.896343	0.253343	-3.53806	0.00040308	0.0100898	replication factor C subunit 5
LOC100741717	4033.26	0.477938	0.135154	3.53626	0.000405838	0.0100898	electron transfer flavoprotein subunit alpha mitochondrial
LOC100743300	628.971	-0.431024	0.121825	-3.53808	0.000403053	0.0100898	UPF0687 protein C20orf27 homolog
LOC100744097	865.208	0.965586	0.273142	3.53511	0.00040761	0.0100898	calcium-independent phospholipase A2-gamma
LOC100745612	597.383	-0.450832	0.127494	-3.53611	0.000406062	0.0100898	CCA tRNA nucleotidyltransferase 1 mitochondrial
LOC100746515	2986.73	0.573948	0.162205	3.5384	0.000402559	0.0100898	MD-2-related lipid-recognition protein
LOC100747321	820.521	-0.777298	0.21964	-3.53896	0.000401701	0.0100898	DNA polymerase alpha catalytic subunit
LOC100747678	851.471	-0.405389	0.114656	-3.53569	0.000406704	0.0100898	28S ribosomal protein S24 mitochondrial
LOC100747753	2711.32	0.526252	0.148851	3.53544	0.000407103	0.0100898	ubiquitin-conjugating enzyme E2 H
LOC100749337	816.822	0.904537	0.25577	3.53653	0.000405418	0.0100898	calmodulin
LOC100740034	1440.9	0.650521	0.184167	3.53224	0.000412056	0.010163	sodium/calcium exchanger regulatory protein 1
LOC100742687	11381.8	-0.796685	0.225567	-3.53192	0.00041255	0.010163	probable pyruvate dehydrogenase E1 component subunit alpha mitochondrial
LOC100740221	217.216	0.529846	0.150215	3.52725	0.0004199	0.0103193	2-aminoadipate transaminase-like
LOC100746174	1327.37	-0.305523	0.0866634	-3.5254	0.000422844	0.010342	39S ribosomal protein L32 mitochondrial
LOC105681138	210.38	-0.536086	0.152049	-3.52576	0.00042227	0.010342	uncharacterized LOC105681138
LOC100742754	841.768	-0.604304	0.171631	-3.52096	0.000429993	0.0104669	28S ribosomal protein S15 mitochondrial
LOC100745659	501.068	-0.643228	0.182663	-3.52139	0.000429289	0.0104669	uncharacterized LOC100745659
LOC100743642	1396.68	-0.447098	0.12712	-3.51712	0.000436248	0.010594	uncharacterized LOC100743642
LOC100743662	694.801	-0.858673	0.244198	-3.5163	0.000437603	0.0106018	glutamate receptor ionotropic kainate 2-like
LOC100746324	322.607	-0.512945	0.145904	-3.51563	0.000438709	0.0106035	HAUS augmin-like complex subunit 3
LOC105680679	9334.34	1.18953	0.338479	3.51434	0.000440841	0.01063	fibrillin-2-like
LOC100740127	4240.87	0.689894	0.196421	3.51232	0.00044421	0.0106861	cAMP-dependent protein kinase type I regulatory subunit
LOC100746470	2488.16	-0.35689	0.101717	-3.50865	0.000450393	0.0107949	single-stranded DNA-binding protein mitochondrial
LOC100746831	8448.86	0.524367	0.149514	3.50714	0.000452948	0.0107949	uncharacterized protein CG43427
LOC100747125	21055.9	0.388284	0.110708	3.50728	0.000452709	0.0107949	uncharacterized LOC100747125
LOC100748389	1665.21	0.43909	0.125191	3.50736	0.000452578	0.0107949	nuclear hormone receptor HR96
LOC105680313	165.069	-0.579472	0.165369	-3.50411	0.00045813	0.0108931	uncharacterized LOC105680313
LOC100749267	10094.2	0.5489	0.156792	3.50082	0.00046383	0.0110031	alpha-N-acetylgalactosaminidase
LOC100742124	1662.62	-0.477127	0.136443	-3.4969	0.00047069	0.0111248	ran GTPase-activating protein 1
LOC100749218	747.639	-0.374685	0.107155	-3.49665	0.000471134	0.0111248	peptidyl-tRNA hydrolase ICT1 mitochondrial
LOC100740118	3034.33	0.796637	0.227924	3.49519	0.00047373	0.0111348	glutaryl-CoA dehydrogenase mitochondrial
LOC117152559	908.682	0.573558	0.164095	3.49527	0.000473575	0.0111348	uncharacterized LOC117152559
LOC100743385	2396.06	-0.333569	0.0954616	-3.49428	0.000475349	0.0111473	NCK-interacting protein with SH3 domain
LOC100747249	1233.97	-0.495168	0.14177	-3.49275	0.000478079	0.0111857	MICOS complex subunit Mic10
LOC100742451	1028.54	0.282742	0.0810666	3.48777	0.000487063	0.01137	pre-mRNA-splicing factor RBM22
LOC100744459	59.5219	-1.47125	0.422022	-3.48619	0.00048996	0.0114116	histone H4
LOC100746785	291.517	-0.398397	0.114355	-3.48386	0.000494237	0.0114851	6-pyruvoyl tetrahydrobiopterin synthase
LOC100746503	707.304	-0.334963	0.0962226	-3.48113	0.000499301	0.0115765	vang-like protein 2
LOC100740996	528.185	-0.333163	0.0958011	-3.47766	0.000505818	0.0116255	DNA/RNA-binding protein KIN17
LOC100741489	1209.73	-0.412808	0.118684	-3.47822	0.00050475	0.0116255	histone H3.3A
LOC100747158	364.261	-0.474994	0.136544	-3.4787	0.000503855	0.0116255	excitatory amino acid transporter 3-like
LOC100749372	1217.57	0.300715	0.0864723	3.47759	0.00050595	0.0116255	phospholipase D3
LOC100740151	169.835	-1.50457	0.432823	-3.47618	0.000508616	0.0116502	histone H2B
LOC100747955	4410.62	0.637182	0.183318	3.47582	0.000509297	0.0116502	electron transfer flavoprotein subunit beta
LOC100748619	229.926	-0.492497	0.141883	-3.47114	0.000518259	0.0118288	E3 ubiquitin-protein ligase TRAIP
LOC100745053	4444.26	0.599805	0.172876	3.46957	0.000521283	0.0118713	fatty acid hydroxylase domain-containing protein 2
LOC100744589	3268.09	0.431702	0.124552	3.46604	0.000528176	0.0120017	E3 ubiquitin-protein ligase RNF13
LOC100744938	4189.6	0.510427	0.147345	3.46416	0.000531893	0.0120328	ras-related protein Rab-18
LOC100747500	7277.89	0.972062	0.280576	3.46452	0.000531184	0.0120328	peptidoglycan recognition protein 3
LOC100741130	29804.4	0.837338	0.242122	3.45833	0.000543542	0.0122692	aminopeptidase N
LOC100743804	55.9259	0.850904	0.24614	3.45699	0.000546243	0.0123031	stress response protein NST1-like
LOC100744462	4901.66	0.463106	0.134022	3.45545	0.000549368	0.0123463	4-aminobutyrate aminotransferase mitochondrial
LOC112213531	292.695	0.654971	0.189728	3.45216	0.000556123	0.0124708	uncharacterized LOC112213531
LOC100746205	3784.71	0.458518	0.132899	3.45013	0.000560323	0.012483	chromodomain-helicase-DNA-binding protein 1
LOC100748964	552.739	-0.507569	0.147113	-3.4502	0.000560179	0.012483	small nuclear ribonucleoprotein F
LOC100750145	3452.73	0.394715	0.114374	3.45109	0.000558328	0.012483	uncharacterized LOC100750145
LOC100747233	5789.96	0.935152	0.271521	3.44412	0.000572919	0.012736	protein Malvolio
LOC100742572	4545.33	0.387194	0.112523	3.44102	0.000579526	0.0128549	DNA-directed RNA polymerase II subunit RPB1
LOC100740294	1873.83	0.510951	0.148689	3.43638	0.000589537	0.0130206	disks large homolog 5
LOC100747935	3649.78	0.521737	0.151821	3.43653	0.000589216	0.0130206	serine/threonine-protein kinase/endoribonuclease IRE1
LOC100746922	60.4856	1.12204	0.326594	3.43559	0.000591261	0.0130306	cuticle protein 7-like
LOC100749487	12718.3	0.536396	0.156198	3.43409	0.000594551	0.013075	uncharacterized LOC100749487
LOC100748734	550.6	-1.84291	0.537068	-3.43142	0.000600423	0.0131759	kunitz-type serine protease inhibitor Bt-KTI-like
LOC100744380	1106.39	-0.341226	0.0994929	-3.42965	0.000604358	0.0132037	mitochondrial import receptor subunit TOM7 homolog
LOC100744433	377.454	-0.369068	0.10764	-3.42871	0.000606457	0.0132037	5-formyltetrahydrofolate cyclo-ligase
LOC100746498	265.496	-0.56121	0.163688	-3.42854	0.000606846	0.0132037	arginine-hydroxylase NDUFAF5 mitochondrial
LOC100747611	987.754	-0.313004	0.0912811	-3.42902	0.000605772	0.0132037	DNA polymerase alpha subunit B
LOC100747572	2079.67	0.559208	0.163441	3.42146	0.000622855	0.0135233	PRKC apoptosis WT1 regulator protein
LOC100745154	1537.35	0.268704	0.0785522	3.42071	0.00062458	0.0135321	protein O-mannosyl-transferase Tmtc3
LOC100747364	1429.11	0.430666	0.126005	3.41784	0.000631198	0.0136179	repressor of RNA polymerase III transcription MAF1 homolog
LOC105681249	50.7924	-0.898983	0.26301	-3.41806	0.000630688	0.0136179	uncharacterized LOC105681249
LOC100740439	838.741	-0.369843	0.108243	-3.41679	0.00063365	0.0136269	oxygen-dependent coproporphyrinogen-III oxidase
LOC100750042	922.776	0.438723	0.128412	3.41652	0.000634272	0.0136269	ribosomal protein S6 kinase alpha-2
LOC100742653	1415.88	0.340331	0.0997933	3.41036	0.000648768	0.0139092	mediator of RNA polymerase II transcription subunit 31
LOC100743129	1414.37	-0.349342	0.102477	-3.40898	0.000652068	0.0139507	geminin
LOC100740163	2640.46	0.29054	0.0852714	3.40723	0.000656249	0.0139818	protein son of sevenless
LOC117151358	322.073	0.705418	0.207003	3.40777	0.000654952	0.0139818	uncharacterized LOC117151358
LOC100740415	34339.1	-0.737132	0.216599	-3.4032	0.000666009	0.0141018	glyceraldehyde-3-phosphate dehydrogenase 2
LOC100740426	2037.36	-0.480411	0.141145	-3.40367	0.000664864	0.0141018	prolyl 3-hydroxylase 1
LOC100745729	2835.25	-0.36723	0.107883	-3.40396	0.000664161	0.0141018	CDGSH iron-sulfur domain-containing protein 2 homolog
LOC100744226	3726.09	0.803301	0.236092	3.40249	0.000667748	0.0141094	chitotriosidase-1
LOC100740252	14920	0.256557	0.0754316	3.40119	0.000670922	0.0141183	protein hu-li tai shao
LOC100742679	813.504	1.40481	0.412973	3.40171	0.000669654	0.0141183	serine/threonine-protein kinase ICK
LOC100741443	26198.9	0.783645	0.230465	3.40028	0.000673162	0.0141364	probable cytochrome P450 28d2
LOC100740487	961.598	0.349183	0.10271	3.39971	0.000674576	0.0141371	DNA polymerase iota
LOC100740498	374.633	-0.599569	0.176478	-3.39742	0.000680246	0.0142029	mitochondrial import inner membrane translocase subunit Tim9
LOC100743548	2470.64	-0.486045	0.143067	-3.39732	0.000680485	0.0142029	cytochrome b-c1 complex subunit 6 mitochondrial
LOC100740558	3055.83	-0.479187	0.141077	-3.39663	0.000682215	0.0142054	isocitrate dehydrogenase [NAD] subunit gamma mitochondrial
LOC100741383	5984.22	0.644602	0.189814	3.39596	0.00068389	0.0142054	C-1-tetrahydrofolate synthase cytoplasmic
LOC117152548	73.565	1.3785	0.405966	3.39561	0.000684764	0.0142054	uncharacterized LOC117152548
LOC100745059	2178.14	0.466295	0.137449	3.3925	0.000692572	0.0143129	DNA repair protein complementing XP-G cells
LOC105682031	594.179	0.909285	0.268033	3.39244	0.000692741	0.0143129	uncharacterized LOC105682031
LOC100742577	2520.32	0.348887	0.102908	3.39029	0.000698185	0.0143964	adenylate kinase isoenzyme 1
LOC100745856	904.874	-0.371141	0.10962	-3.3857	0.000709977	0.0146101	stromal cell-derived factor 2-like protein 1
LOC100744187	170.447	4.25357	1.25734	3.38298	0.000717031	0.0146669	probable cytochrome P450 6a13
LOC100745946	650.323	0.494689	0.146227	3.38302	0.00071693	0.0146669	growth factor receptor-bound protein 14
LOC100747686	9774.92	-0.290068	0.085716	-3.38406	0.000714218	0.0146669	ATP synthase subunit b mitochondrial
LOC100743013	4935.33	0.38602	0.114175	3.38094	0.000722381	0.0147176	sporulation-specific protein 15
LOC100745563	47825.5	0.506427	0.149768	3.38141	0.000721147	0.0147176	60S ribosomal protein L13
LOC100747388	657.603	0.502366	0.148616	3.3803	0.000724073	0.0147228	heat shock 70 kDa protein cognate 4
LOC100740343	1738.99	0.299177	0.0887141	3.37238	0.000745222	0.0150811	huntingtin
LOC100743556	110.53	0.730251	0.21656	3.37205	0.00074611	0.0150811	uncharacterized LOC100743556
LOC100750182	1198.7	0.238635	0.0707664	3.37216	0.00074582	0.0150811	cytochrome b5 reductase 4
LOC105680789	656.121	1.05252	0.312538	3.36765	0.000758128	0.0152939	uncharacterized LOC105680789
LOC105681897	266.627	-9.89975	2.94154	-3.3655	0.000764038	0.0153828	uncharacterized LOC105681897
LOC100745195	5587.3	0.363786	0.108213	3.36177	0.000774446	0.0155314	sequestosome-1
LOC100746349	3474.55	0.766766	0.228056	3.36218	0.000773286	0.0155314	lipoyltransferase 1 mitochondrial
LOC117151511	82.349	1.29232	0.384826	3.3582	0.000784527	0.0157028	uncharacterized LOC117151511
LOC100748907	4090.3	0.571721	0.170292	3.35729	0.000787112	0.0157238	uncharacterized LOC100748907
LOC100745933	1074.41	-1.45892	0.434646	-3.35658	0.000789139	0.0157336	decaprenyl-diphosphate synthase subunit 1
LOC100748249	1071.49	0.432938	0.129218	3.35046	0.000806788	0.0160543	E3 ubiquitin-protein ligase MARCH8
LOC100742878	278.468	0.68904	0.205751	3.3489	0.000811334	0.0161135	glycine-rich cell wall structural protein
LOC100747351	1495.61	-0.576481	0.172262	-3.34653	0.000818285	0.0162201	histone H2A.V
LOC100750050	3078.27	0.602579	0.180255	3.34292	0.000829013	0.016401	sodium/potassium/calcium exchanger 4
LOC105681801	167.97	0.696304	0.208463	3.34019	0.000837224	0.0165315	uncharacterized LOC105681801
LOC100750155	1935.03	-0.40289	0.120801	-3.33517	0.00085248	0.0168004	cysteine--tRNA ligase cytoplasmic
LOC100740491	16132.3	0.614774	0.184399	3.33393	0.000856279	0.0168287	D-altritol 5-dehydrogenase
LOC100743430	596.065	-0.579635	0.173875	-3.33363	0.000857197	0.0168287	putative ATPase N2B
LOC100741917	9382.98	-0.783061	0.235081	-3.33102	0.000865274	0.0169224	triosephosphate isomerase
LOC100747926	4164.45	0.384412	0.115386	3.33154	0.000863676	0.0169224	solute carrier family 28 member 3
LOC100741662	1861.26	0.985462	0.295911	3.33027	0.000867633	0.0169362	phosphotriesterase-related protein
LOC100747101	795.082	-0.363026	0.109048	-3.32904	0.000871454	0.0169784	uncharacterized LOC100747101
LOC100745458	10775.8	-1.82467	0.548484	-3.32675	0.000878659	0.0170863	NPC intracellular cholesterol transporter 2
LOC100746960	1840.44	0.41417	0.124551	3.3253	0.000883249	0.0171431	ankyrin repeat domain-containing protein 50
LOC100740230	879.607	-0.320762	0.0965315	-3.32287	0.000890968	0.0172602	40S ribosomal protein S12 mitochondrial
LOC112212496	147.735	0.84324	0.254072	3.31891	0.000903704	0.0174739	uncharacterized LOC112212496
LOC100741473	6334.5	0.394819	0.118983	3.31827	0.000905758	0.0174806	solute carrier family 12 member 4
LOC100745868	2365.37	-0.921108	0.277929	-3.31419	0.000919099	0.0177047	fibrillin-2-like
LOC100745178	396.551	0.52262	0.157849	3.31088	0.000930042	0.0178819	T-box protein H15
LOC105681197	2128.56	0.400875	0.121129	3.3095	0.000934631	0.0179365	venom acid phosphatase Acph-1
LOC100742853	25.443	1.30232	0.393819	3.3069	0.000943361	0.0180365	protein bric-a-brac 1-like
LOC117151949	202.432	0.55214	0.166958	3.30706	0.000942794	0.0180365	uncharacterized LOC117151949
LOC105681087	25761.5	1.00093	0.30289	3.3046	0.000951113	0.0181509	cytochrome b5-related protein
LOC100749220	1450.99	-0.361575	0.10947	-3.30296	0.000956691	0.0182234	39S ribosomal protein L16 mitochondrial
LOC100745085	13969.7	-1.1966	0.362348	-3.30234	0.000958827	0.0182302	trypsin Blo t 3
LOC100749345	1269.88	0.360219	0.109106	3.30154	0.00096156	0.0182483	multiple epidermal growth factor-like domains protein 8
LOC100740684	1076.24	-1.06748	0.323488	-3.29991	0.000967156	0.0183205	uncharacterized LOC100740684
LOC100748620	580.439	-0.393005	0.119138	-3.29873	0.00097122	0.0183636	DNA-directed RNA polymerases I II and III subunit RPABC1
LOC100743917	922.72	-0.664981	0.201668	-3.2974	0.000975844	0.0183832	organic cation transporter protein
LOC100749588	9092.94	0.376118	0.114049	3.29787	0.000974227	0.0183832	iron-sulfur cluster assembly scaffold protein IscU
LOC100744480	1953.6	0.39897	0.121096	3.29465	0.000985445	0.01853	uncharacterized LOC100744480
LOC100746385	962.951	-0.525306	0.159545	-3.29253	0.000992897	0.018614	flap endonuclease 1
LOC100749768	12453.8	0.864316	0.262523	3.29235	0.000993548	0.018614	REPTOR-binding partner
LOC100741027	3387.5	0.29839	0.0906878	3.2903	0.0010008	0.018685	ras-related protein Rab-14
LOC105680927	251.777	-0.50188	0.152536	-3.29025	0.00100098	0.018685	small integral membrane protein 4
LOC100740023	30.8285	-1.17395	0.357465	-3.2841	0.00102308	0.0190628	meiosis-specific nuclear structural protein 1-like
LOC100741947	31262.6	0.434872	0.132447	3.28337	0.00102573	0.0190776	40S ribosomal protein S5
LOC100745583	3567.46	0.516751	0.157444	3.28212	0.00103031	0.0191278	carbonic anhydrase 1
LOC100741938	1983.14	0.803637	0.245015	3.27995	0.00103825	0.0192058	cysteine and histidine-rich protein 1 homolog
LOC100742801	167.812	0.563679	0.171855	3.27997	0.00103816	0.0192058	UPF0489 protein C5orf22 homolog
LOC100744069	1616.07	0.357824	0.109137	3.27866	0.001043	0.0192588	CUGBP Elav-like family member 2
LOC100743455	560.518	1.17165	0.357446	3.27783	0.00104608	0.0192809	retinol-binding protein pinta
LOC100746261	1030.87	0.390044	0.119017	3.2772	0.00104843	0.0192895	uncharacterized LOC100746261
LOC100743759	1956.8	-0.381305	0.116383	-3.2763	0.00105177	0.0193163	28S ribosomal protein S27 mitochondrial
LOC112214131	192.073	1.13099	0.345344	3.27497	0.00105674	0.0193729	uncharacterized LOC112214131
LOC100741619	3915.14	0.483204	0.147585	3.27408	0.00106008	0.0193995	zinc finger FYVE domain-containing protein 1
LOC100747343	3591.98	0.32471	0.0992132	3.27286	0.00106467	0.0194487	pre-mRNA-splicing factor ATP-dependent RNA helicase PRP16
LOC100745099	1393.74	0.289392	0.088465	3.27126	0.0010707	0.019524	coiled-coil and C2 domain-containing protein 1-like
LOC100745989	2562.31	-0.353067	0.107988	-3.26951	0.00107732	0.0196099	small ubiquitin-related modifier
LOC100741542	460.389	-0.725415	0.222002	-3.2676	0.00108464	0.0197081	serine/threonine-protein kinase VRK1
LOC100741159	278.817	-0.451983	0.138469	-3.26416	0.0010979	0.0199138	exosome complex component RRP46
LOC100740907	229.279	-0.54678	0.167582	-3.26276	0.00110333	0.0199769	SET and MYND domain-containing protein 4-like
LOC100749910	1158.11	0.305128	0.093577	3.26072	0.00111129	0.0200856	protein yippee-like 5
LOC100742911	235.576	-0.76501	0.234806	-3.25805	0.00112179	0.0202397	uncharacterized LOC100742911
LOC100744265	322.399	0.545177	0.167429	3.25616	0.00112929	0.0203035	phosphofurin acidic cluster sorting protein 2
LOC100747282	4453.51	0.656359	0.201551	3.25653	0.00112781	0.0203035	PWWP domain-containing protein 2A-like
LOC100743530	4040.82	0.990242	0.304265	3.25454	0.00113577	0.020313	L-galactose dehydrogenase
LOC100745615	566.629	0.569077	0.174843	3.25479	0.00113477	0.020313	slit homolog 3 protein
LOC100747208	176.107	1.00425	0.308559	3.25463	0.00113539	0.020313	venom carboxylesterase-6-like
LOC100747251	1687.89	0.522064	0.16051	3.25254	0.0011438	0.0203984	SH3 and multiple ankyrin repeat domains protein 3
LOC100748282	1471.55	-0.23713	0.0729102	-3.25236	0.00114452	0.0203984	copper chaperone for superoxide dismutase
LOC100746295	992.397	0.484829	0.149094	3.25183	0.00114666	0.020401	forkhead box protein P1
LOC100743328	543.951	-0.383799	0.118054	-3.25106	0.00114977	0.0204209	DNA polymerase epsilon subunit 3
LOC100744332	4419.52	0.300229	0.0923795	3.24995	0.00115425	0.020465	zinc finger protein 608
LOC100745545	3851.48	0.545361	0.16794	3.24736	0.0011648	0.0206163	uncharacterized LOC100745545
LOC100743743	147.554	-0.800027	0.246514	-3.24536	0.00117301	0.0207258	G1/S-specific cyclin-E1
LOC100741950	358.091	-0.338274	0.104281	-3.24388	0.00117912	0.0207979	UPF0428 protein CXorf56 homolog
LOC100746679	3366.09	-0.880816	0.271624	-3.24277	0.00118373	0.0208434	zinc finger protein rotund-like
LOC100744890	21404.4	0.348642	0.107556	3.24148	0.00118911	0.0208664	probable Bax inhibitor 1
LOC100749964	256.744	0.781013	0.24091	3.24193	0.00118724	0.0208664	uncharacterized LOC100749964
LOC100744558	216.599	-0.523474	0.161621	-3.2389	0.00119993	0.0210204	uncharacterized LOC100744558
LOC100743216	2243.06	-0.486692	0.150332	-3.23745	0.00120604	0.0210553	protein PTCD3 homolog mitochondrial
LOC105681539	51.7036	2.30877	0.713065	3.23781	0.00120452	0.0210553	uncharacterized protein PFB0145c-like
LOC100746128	2285.69	-0.363711	0.112458	-3.23418	0.00121994	0.0212618	ubiquitin carboxyl-terminal hydrolase isozyme L5
LOC100745372	1494.87	0.278805	0.0862364	3.23303	0.00122487	0.0212935	chitinase-3-like protein 2
LOC117151399	1832.27	0.27688	0.0856478	3.23278	0.00122591	0.0212935	piggyBac transposable element-derived protein 4-like
LOC100750054	66.214	-1.63389	0.505518	-3.23211	0.0012288	0.0213075	uncharacterized LOC100750054
LOC100749130	401.511	-0.389223	0.120443	-3.23159	0.00123102	0.02131	protein FAM50 homolog
LOC100741250	15191.2	1.05402	0.326619	3.22705	0.00125072	0.0215997	putative aminopeptidase-2
LOC100744315	15445.2	-0.983413	0.304767	-3.22677	0.00125197	0.0215997	catalase
LOC100740424	18604.5	0.350223	0.108603	3.2248	0.0012606	0.021712	60S ribosomal protein L31
LOC112212832	383.069	-0.651015	0.202085	-3.2215	0.00127523	0.0219271	uncharacterized LOC112212832
LOC100740166	2668.5	-0.320092	0.0993869	-3.22067	0.00127892	0.0219336	reactive oxygen species modulator 1
LOC100744886	8324.53	-0.593243	0.184211	-3.22045	0.00127989	0.0219336	phosphoglycerate mutase 2
LOC105680197	1227.48	-0.218762	0.0679578	-3.21908	0.00128603	0.0219717	N-acetyltransferase ESCO2
LOC105680948	2272.18	0.537065	0.166842	3.219	0.0012864	0.0219717	cyclin-dependent kinase inhibitor 1
LOC100749287	1357.64	0.586898	0.182382	3.21796	0.00129104	0.0220143	persulfide dioxygenase ETHE1 mitochondrial
LOC100742637	41.1027	-1.11599	0.34694	-3.21665	0.00129698	0.0220788	general odorant-binding protein 83a-like
LOC100744034	3763.45	-0.291861	0.0907485	-3.21615	0.00129923	0.0220805	CD82 antigen
LOC100740326	340.56	0.628431	0.195583	3.21311	0.00131305	0.0222784	lipase 3
LOC100740548	11472.4	0.24306	0.0756824	3.21158	0.00132008	0.0223446	ras-like GTP-binding protein Rho1
LOC100746292	740	0.953504	0.296921	3.21131	0.00132131	0.0223446	ATP-binding cassette sub-family G member 1
LOC100744487	1309.38	0.401052	0.124914	3.21062	0.00132449	0.0223614	protein FAM8A1
LOC100744986	733.199	-0.429863	0.133979	-3.20843	0.00133462	0.0224584	multifunctional methyltransferase subunit TRM112-like protein
LOC112213128	15.8994	1.70003	0.529806	3.20878	0.00133298	0.0224584	uncharacterized LOC112213128
LOC100746285	4037.43	0.308582	0.0962852	3.20487	0.00135123	0.0227006	tyrosine-protein phosphatase non-receptor type 2
LOC100750180	1375.4	0.256212	0.079957	3.20437	0.00135358	0.0227029	tuberin
LOC100741850	168.54	0.702679	0.219333	3.20371	0.00135671	0.0227182	zinc finger protein 717-like
LOC112213084	1263.13	0.510347	0.159334	3.20299	0.00136008	0.0227376	zinc finger protein 37-like
LOC100744268	101.101	-0.697343	0.217812	-3.20158	0.00136676	0.0227749	small integral membrane protein 8
LOC100745700	591.354	0.458182	0.143099	3.20186	0.00136542	0.0227749	probable ATP-dependent RNA helicase DHX35
LOC100750209	732.357	-0.773744	0.241876	-3.19892	0.00137941	0.0229484	DNA replication licensing factor Mcm2
LOC100744014	1460.61	0.325322	0.101901	3.19253	0.00141031	0.0234244	PHD finger protein rhinoceros
LOC100747133	1363.31	0.53723	0.168313	3.19185	0.00141366	0.023442	bestrophin-2
LOC100742364	3661.82	0.408729	0.128121	3.19017	0.00142187	0.0235267	hamartin
LOC100743829	402.563	-0.476048	0.149253	-3.18953	0.00142503	0.0235267	condensin complex subunit 2
LOC100745784	1157.49	-0.309732	0.0971148	-3.18934	0.001426	0.0235267	protein SHQ1 homolog
LOC100748246	15430.9	0.766004	0.240262	3.1882	0.0014316	0.0235267	6-phosphofructo-2-kinase/fructose-26-bisphosphatase 1
LOC100749497	9356.53	0.470103	0.147459	3.18801	0.00143254	0.0235267	CD63 antigen
LOC105682119	1017.34	0.669763	0.21004	3.18874	0.00142893	0.0235267	uncharacterized LOC105682119
LOC100744823	1001.32	-0.31724	0.0995653	-3.18624	0.00144133	0.0236332	structural maintenance of chromosomes protein 4
LOC100740936	84020	-0.406346	0.127674	-3.18269	0.00145915	0.0238491	actin clone 205
LOC100744510	2508.92	-0.554047	0.174065	-3.18299	0.00145765	0.0238491	elongation factor G mitochondrial
LOC100747497	1523.41	0.833922	0.262138	3.18124	0.00146647	0.0239306	molybdenum cofactor sulfurase
LOC100743399	553.214	-0.324962	0.10218	-3.18029	0.00147129	0.023933	twinkle protein mitochondrial
LOC105680839	443.593	-0.394471	0.124025	-3.18057	0.00146983	0.023933	uncharacterized LOC105680839
LOC100741704	1237.4	0.423975	0.133384	3.17859	0.00147992	0.0240311	protein FAM177A1
LOC105680341	439.052	-7.57512	2.38347	-3.17818	0.00148201	0.0240311	uncharacterized LOC105680341
LOC100742888	1827.04	0.308358	0.097058	3.17705	0.00148783	0.0240873	ubiquitin-conjugating enzyme E2 Q2
LOC100740401	854.057	0.487703	0.153652	3.17408	0.00150314	0.0242248	discoidin domain-containing receptor 2
LOC100740957	226.785	-0.411922	0.129779	-3.17402	0.00150341	0.0242248	28S ribosomal protein S28 mitochondrial
LOC100741908	4151.67	-0.462355	0.145651	-3.17441	0.00150142	0.0242248	uncharacterized LOC100741908
LOC100743044	5701.46	0.811403	0.255947	3.1702	0.00152336	0.0244547	retinal dehydrogenase 1
LOC100745461	169.004	0.506807	0.159837	3.17078	0.00152032	0.0244547	leucine-rich repeat-containing protein 4C-like
LOC100746207	4614.21	-1.11163	0.350682	-3.16991	0.00152484	0.0244547	dipeptidase 1
LOC100744630	1313.75	-0.677587	0.213826	-3.16887	0.00153031	0.0245041	HIG1 domain family member 1C
LOC117151721	122.528	0.804539	0.253944	3.16817	0.001534	0.0245249	uncharacterized LOC117151721
LOC100746011	343.248	0.885139	0.279825	3.16319	0.00156052	0.0249099	proton-associated sugar transporter A
LOC100742266	990.111	-0.45203	0.143019	-3.16062	0.00157435	0.0250917	chondroitin sulfate synthase 2
LOC100745323	7116.46	0.258362	0.0817793	3.15926	0.00158171	0.0251699	V-type proton ATPase subunit S1
LOC100740315	1118.83	-0.320968	0.101642	-3.15782	0.00158952	0.0252549	serine--tRNA ligase mitochondrial
LOC100746619	1610.95	-0.238697	0.075625	-3.15632	0.00159773	0.0253461	SWI/SNF-related matrix-associated actin-dependent regulator of chromatin subfamily B member 1
LOC100748059	9313.28	0.931398	0.295229	3.15483	0.00160592	0.0253996	leukocyte elastase inhibitor
LOC100748815	1858.4	0.335514	0.10635	3.1548	0.00160606	0.0253996	transmembrane protein 189
LOC100743709	401.28	-0.321087	0.101922	-3.15031	0.00163097	0.0257537	protein tantalus
LOC100744622	10925.8	0.977804	0.310523	3.1489	0.00163888	0.0258388	cytochrome P450 6k1-like
LOC100742065	639.364	0.381043	0.121045	3.14795	0.0016442	0.0258432	uncharacterized LOC100742065
LOC100750067	1635.04	-0.591866	0.188008	-3.14809	0.00164343	0.0258432	apolipoprotein D
LOC100748301	157.72	-0.448098	0.142489	-3.1448	0.00166201	0.0260831	39S ribosomal protein L33 mitochondrial
LOC105681042	38.5239	1.19991	0.38167	3.14383	0.00166751	0.0261294	uncharacterized LOC105681042
LOC100740921	1034.25	-0.338318	0.107758	-3.1396	0.00169176	0.026469	probable malonyl-CoA-acyl carrier protein transacylase mitochondrial
LOC100744576	193.539	-0.600576	0.191363	-3.13841	0.00169868	0.0265367	deoxynucleoside kinase
LOC100743594	468.517	1.85706	0.591951	3.13719	0.00170578	0.0266071	maltase 1
LOC100743452	445.711	-0.56102	0.178974	-3.13465	0.00172061	0.0267977	chromosome transmission fidelity protein 18 homolog
LOC100742227	4336.64	0.448996	0.143458	3.1298	0.00174924	0.0272021	WW domain-binding protein 2
LOC100747041	1183.29	-0.405678	0.129647	-3.12909	0.00175348	0.0272268	RNA-binding protein pno1
LOC100740371	1997.73	0.615872	0.196915	3.12761	0.00176234	0.027323	C-Maf-inducing protein-like
LOC100746579	904.718	0.339885	0.108693	3.12701	0.00176591	0.027337	GRB2-associated-binding protein 2
LOC100745324	2003.93	-0.412301	0.131876	-3.12643	0.00176945	0.0273504	probable leucine--tRNA ligase mitochondrial
LOC100744685	1003.97	0.463149	0.14823	3.12453	0.00178089	0.0274857	phospholipid scramblase 2-like
LOC100743907	2424.01	0.254363	0.0815497	3.11912	0.00181392	0.0279219	AT-rich interactive domain-containing protein 2
LOC112212736	168.23	0.988102	0.3168	3.11901	0.0018146	0.0279219	uncharacterized LOC112212736
LOC100748288	13538.3	0.340904	0.109442	3.11494	0.00183982	0.0282675	sialin
LOC100741456	63.5583	0.668842	0.215053	3.11012	0.00187013	0.0286165	leucine-rich repeat-containing protein 15-like
LOC100746962	5984.4	0.207215	0.0666272	3.11007	0.00187045	0.0286165	casein kinase I
LOC100747492	454.157	-0.403448	0.129726	-3.10999	0.00187091	0.0286165	uncharacterized LOC100747492
LOC100747843	2373.94	0.372609	0.119863	3.10861	0.00187969	0.028708	circadian locomoter output cycles protein kaput
LOC100746739	5062.68	-0.89824	0.289025	-3.10783	0.00188465	0.028741	putative tricarboxylate transport protein mitochondrial
LOC100742369	380.409	-0.45788	0.147512	-3.10401	0.00190917	0.0290284	cytochrome c oxidase assembly protein COX18 mitochondrial
LOC100745863	15222.3	0.480912	0.154927	3.10412	0.00190847	0.0290284	40S ribosomal protein S26
LOC100748139	5348.46	-0.41363	0.133279	-3.10348	0.00191261	0.0290377	succinate--CoA ligase [ADP/GDP-forming] subunit alpha mitochondrial
LOC112211972	626.22	-0.467816	0.150888	-3.10041	0.00193253	0.0292966	coiled-coil domain-containing protein 58
LOC100744075	1263.35	0.353403	0.114167	3.0955	0.00196479	0.0297417	ras-related protein Rab-21
LOC100741735	1256.24	-0.364247	0.117715	-3.09432	0.00197262	0.0297723	pyruvate dehydrogenase phosphatase regulatory subunit mitochondrial
LOC100744037	373.641	-0.498791	0.161182	-3.09458	0.00197088	0.0297723	E3 ubiquitin-protein ligase UHRF1
LOC100741194	234.441	-0.609852	0.197214	-3.09233	0.00198593	0.0298413	O-glucosyltransferase rumi homolog
LOC100744438	777.627	0.404947	0.13095	3.09237	0.00198568	0.0298413	zinc finger protein Elbow
LOC112212004	1569.63	0.379386	0.122682	3.09243	0.00198528	0.0298413	uncharacterized LOC112212004
LOC100740026	106.893	-1.39536	0.451627	-3.08962	0.00200414	0.0300709	histone H2A
LOC100745678	2113.82	0.293184	0.0949228	3.08865	0.00201065	0.0301245	ATP-dependent RNA helicase DDX42
LOC100745956	925.501	-0.496009	0.160643	-3.08765	0.00201747	0.0301825	rRNA methyltransferase 3 mitochondrial
LOC100741064	39.6865	2.07306	0.671604	3.08673	0.00202368	0.0302314	15-hydroxyprostaglandin dehydrogenase [NAD(+)]
LOC105680498	3581.47	-0.337346	0.109306	-3.08625	0.00202698	0.0302365	zinc finger protein 706
LOC105682126	4795.6	0.633239	0.205222	3.08563	0.00203121	0.0302555	GTP cyclohydrolase 1
LOC100742948	1476.27	0.337848	0.109672	3.08053	0.00206632	0.0307339	adenylyltransferase and sulfurtransferase MOCS3
LOC100749436	606.407	-0.342557	0.111251	-3.07914	0.00207596	0.0308325	serine/threonine/tyrosine-interacting protein
LOC100748025	226.422	1.12501	0.365418	3.0787	0.00207908	0.0308342	lachesin
LOC100743294	2394.52	1.08685	0.353195	3.07718	0.00208967	0.0309464	synaptotagmin-6
LOC100746792	20159.2	-0.736136	0.239271	-3.07657	0.00209394	0.0309649	tubulin alpha-1 chain
LOC100748809	2063.61	-0.297382	0.0967303	-3.07434	0.00210965	0.031123	transcription factor A mitochondrial
LOC100749569	147.725	0.669832	0.217889	3.0742	0.0021107	0.031123	hemicentin-1
LOC100743038	318.225	0.399459	0.129979	3.07327	0.00211728	0.0311751	elongation of very long chain fatty acids protein 6-like
LOC100742329	258.624	0.957281	0.311797	3.07021	0.00213911	0.0314063	uncharacterized LOC100742329
LOC100749078	5604.55	0.736296	0.239807	3.07037	0.00213796	0.0314063	uncharacterized protein PF11_0207
LOC100744969	17067.1	0.519179	0.169161	3.06914	0.00214676	0.0314735	TLD domain-containing protein 2
LOC100748888	2501.93	0.242834	0.0791712	3.0672	0.00216071	0.0316329	protein dopey-1 homolog
LOC100747085	1412.14	-0.3458	0.112861	-3.06395	0.00218439	0.0318473	39S ribosomal protein L39 mitochondrial
LOC100748237	3025.56	-0.369937	0.12074	-3.0639	0.00218469	0.0318473	ATP synthase subunit e mitochondrial
LOC105680532	2045.16	-0.914217	0.298306	-3.0647	0.0021789	0.0318473	uncharacterized LOC105680532
LOC100741932	2412.97	0.317936	0.103846	3.0616	0.00220154	0.0320475	embryonic polarity protein dorsal
LOC112212552	1170.86	0.437579	0.143005	3.05988	0.00221425	0.0321868	uncharacterized LOC112212552
LOC100740702	23856.9	0.39229	0.128225	3.05938	0.00221792	0.0321944	40S ribosomal protein S7
LOC100744799	505.812	0.803705	0.262752	3.0588	0.00222228	0.0322121	zinc finger and BTB domain-containing protein 12-like
LOC105680483	289.158	0.627935	0.205402	3.0571	0.00223493	0.0323497	electron transfer flavoprotein beta subunit lysine methyltransferase-like
LOC100749638	23889.5	0.405765	0.13283	3.05477	0.00225236	0.032556	40S ribosomal protein S13
LOC100745243	1409.52	0.444951	0.145835	3.05105	0.00228043	0.0329152	UPF0183 protein CG7083
LOC100740036	1354.06	0.26309	0.086391	3.04534	0.00232414	0.0331605	sorting nexin-29
LOC100740883	144.387	1.02869	0.337947	3.04393	0.00233506	0.0331605	probable cytochrome P450 28d1
LOC100742066	11133.7	0.374192	0.12293	3.04393	0.00233507	0.0331605	CD63 antigen
LOC100742432	1738.64	-0.259407	0.085123	-3.04744	0.00230802	0.0331605	NADH dehydrogenase [ubiquinone] 1 beta subcomplex subunit 7
LOC100743423	532.391	0.499672	0.163961	3.0475	0.00230755	0.0331605	RING finger protein 141
LOC100745379	593.475	-0.351704	0.115541	-3.04397	0.00233482	0.0331605	SET domain-containing protein SmydA-8
LOC100745945	7073.21	0.302891	0.0994937	3.04433	0.00233202	0.0331605	uncharacterized LOC100745945
LOC100747545	743.222	-0.362978	0.119252	-3.04378	0.00233625	0.0331605	ubiquinone biosynthesis protein COQ9 mitochondrial
LOC100747709	6605.13	0.669763	0.219947	3.04512	0.00232591	0.0331605	uncharacterized LOC100747709
LOC100747971	1389.68	-0.473246	0.155476	-3.04385	0.00233574	0.0331605	protein held out wings
LOC100749333	3556.4	1.07682	0.353741	3.04409	0.00233383	0.0331605	phosphoribosylformylglycinamidine synthase
LOC105681953	18959.5	0.695073	0.228255	3.04516	0.00232559	0.0331605	cytochrome P450 6j1
LOC100748286	8500.86	0.331771	0.109045	3.04251	0.00234611	0.0332544	NPC intracellular cholesterol transporter 1
LOC100749521	1285.53	0.242262	0.0796922	3.03998	0.00236597	0.0334896	arfGAP with SH3 domain ANK repeat and PH domain-containing protein
LOC100743060	606.612	-0.38069	0.125379	-3.03631	0.00239496	0.0338065	mitochondrial assembly of ribosomal large subunit protein 1
LOC100745216	14038.6	0.525487	0.173048	3.03665	0.00239221	0.0338065	double-stranded RNA-binding protein Staufen homolog 2
LOC100740240	1148.59	-0.382326	0.125977	-3.03488	0.00240628	0.0338768	39S ribosomal protein L37 mitochondrial
LOC100741624	1587.56	0.363616	0.119829	3.03445	0.00240977	0.0338768	lysophospholipase-like protein 1
LOC112211999	2522.02	0.346287	0.114119	3.03444	0.00240985	0.0338768	rho guanine nucleotide exchange factor 7
LOC100742934	763.525	-0.262061	0.0863899	-3.03347	0.00241761	0.0338928	nuclear transcription factor Y subunit alpha
LOC100748817	4654.84	0.7298	0.240556	3.03381	0.00241488	0.0338928	beta-ureidopropionase
LOC100748078	297.429	0.662389	0.218434	3.03244	0.00242586	0.0339621	glycoprotein 3-alpha-L-fucosyltransferase A
LOC100746548	2146.89	0.382444	0.126209	3.03024	0.00244361	0.0341173	uncharacterized LOC100746548
LOC105681815	127010	0.328233	0.108319	3.03024	0.00244359	0.0341173	uncharacterized LOC105681815
LOC100744260	1534.85	0.367058	0.121236	3.02763	0.0024648	0.034273	RING finger and CHY zinc finger domain-containing protein 1
LOC100747180	705.622	0.581104	0.191926	3.02776	0.00246378	0.034273	regucalcin
LOC105681076	4183.06	0.425236	0.140451	3.02766	0.00246456	0.034273	lysosomal acid phosphatase
LOC100744997	1626.87	0.760403	0.251405	3.02462	0.00248949	0.0345695	1-phosphatidylinositol 45-bisphosphate phosphodiesterase epsilon-1
LOC105680944	717.16	0.368987	0.122043	3.02342	0.00249936	0.0346595	rRNA methyltransferase 2 mitochondrial
LOC100743362	8141.5	1.07178	0.354591	3.02259	0.00250618	0.0347072	probable phospholipid hydroperoxide glutathione peroxidase
LOC100749042	144.762	-0.482555	0.159746	-3.02077	0.00252134	0.0348474	cyclin-dependent kinases regulatory subunit
LOC117152445	168.131	2.24475	0.743159	3.02056	0.0025231	0.0348474	uncharacterized LOC117152445
LOC100743026	1739.76	-0.258108	0.0854853	-3.01933	0.00253336	0.0349419	S-phase kinase-associated protein 1
LOC100745106	58.8149	0.763668	0.252987	3.0186	0.00253942	0.0349785	brain-specific homeobox protein homolog
LOC112213752	5741.87	0.428857	0.142096	3.01808	0.00254379	0.0349916	60S ribosomal protein L39
LOC100743911	12955.1	0.528362	0.175358	3.01305	0.00258636	0.0355296	sortilin-related receptor
LOC100746107	1535.19	-1.09053	0.362344	-3.00964	0.00261555	0.0358824	protein sneaky
LOC105681348	42712.4	0.523972	0.174762	2.9982	0.0027158	0.0372079	60S ribosomal protein L18
LOC100748732	6373.72	-0.761856	0.254174	-2.99739	0.00272306	0.0372576	pyruvate dehydrogenase E1 component subunit beta mitochondrial
LOC100742799	791.194	-0.825961	0.275793	-2.99486	0.00274566	0.0375168	DNA-binding protein D-ETS-4
LOC100747928	2893.02	-1.28462	0.429005	-2.99442	0.00274971	0.037522	alkaline phosphatase 4
LOC100740021	181.702	-0.469188	0.156763	-2.99296	0.00276281	0.0375236	myosin-8
LOC100741010	118469	0.660436	0.220676	2.99278	0.00276447	0.0375236	carbonic anhydrase 2
LOC100742060	1323.93	0.370836	0.123883	2.99343	0.00275859	0.0375236	hexosaminidase D-like
LOC105680961	183.224	0.425597	0.142153	2.99395	0.00275395	0.0375236	integumentary mucin C.1
LOC100740153	21994.2	0.398741	0.133256	2.99229	0.0027689	0.037534	40S ribosomal protein S18
LOC100741677	22502	0.386656	0.129343	2.98938	0.00279542	0.0378053	60S ribosomal protein L9
LOC105680211	114.693	0.742755	0.248472	2.98929	0.00279629	0.0378053	aspartic acid-rich protein-like
LOC100745821	1299.55	-0.304972	0.102038	-2.98882	0.00280055	0.0378129	ribosomal RNA processing protein 36 homolog
LOC105681835	1580.81	-0.418837	0.140184	-2.98776	0.0028103	0.0378947	translation machinery-associated protein 7 homolog
LOC100743187	7115.19	0.384316	0.128724	2.98557	0.00283047	0.0379669	protein tumorous imaginal discs mitochondrial
LOC100743617	151.167	0.674083	0.225761	2.98583	0.00282811	0.0379669	protein scarlet-like
LOC100744018	425.081	-0.432912	0.144988	-2.98585	0.00282796	0.0379669	histone acetyltransferase type B catalytic subunit
LOC100745102	314.199	-0.471794	0.158015	-2.98576	0.00282875	0.0379669	uncharacterized LOC100745102
LOC100746045	6692.7	0.394211	0.132116	2.98382	0.00284679	0.0381358	nucleobindin-2
LOC100744255	1057.76	-0.411062	0.137816	-2.98268	0.00285732	0.0382269	calcium uptake protein 1 homolog mitochondrial
LOC100741254	446.933	-1.04727	0.351428	-2.98005	0.00288205	0.0385075	glycine cleavage system H protein mitochondrial
LOC100740747	2990.31	1.02537	0.344133	2.97958	0.00288646	0.0385163	luciferin sulfotransferase-like
LOC100744170	637.231	-0.74032	0.248518	-2.97894	0.00289244	0.0385457	xaa-Pro aminopeptidase 1
LOC100749114	41.5378	1.82305	0.612074	2.97848	0.00289681	0.038554	dual specificity protein phosphatase CDC14C-like
LOC100742768	1249.38	-0.283661	0.0953506	-2.97493	0.00293056	0.0388862	programmed cell death protein 5
LOC100743011	1402.04	0.420222	0.141267	2.97466	0.00293316	0.0388862	uncharacterized LOC100743011
LOC100747496	94.261	0.90277	0.303409	2.97542	0.00292585	0.0388862	peroxisomal N(1)-acetyl-spermine/spermidine oxidase
LOC100742758	593.434	0.413798	0.139159	2.97356	0.00294364	0.0388955	cytoplasmic polyadenylation element-binding protein 2
LOC100746180	705.265	0.334297	0.112412	2.97385	0.00294086	0.0388955	vitamin K epoxide reductase complex subunit 1-like protein 1
LOC100749847	1931.79	0.310792	0.104524	2.9734	0.00294524	0.0388955	protein toll
LOC100747100	2097.21	-0.28538	0.0959962	-2.97282	0.00295076	0.0389182	clathrin light chain
LOC100747206	391.792	-0.539932	0.181838	-2.96931	0.00298468	0.0392979	replication protein A 32 kDa subunit-like
LOC100747458	4809.99	0.332399	0.111955	2.96905	0.00298722	0.0392979	dual specificity protein phosphatase 10
LOC100747470	608.253	0.38868	0.130968	2.96775	0.00299985	0.0394134	putative tRNA (cytidine(32)/guanosine(34)-2'-O)-methyltransferase
LOC100750082	1119.3	-0.598561	0.201805	-2.96604	0.00301665	0.0395834	putative fatty acyl-CoA reductase CG5065
LOC100747828	450.441	-0.360535	0.121741	-2.96149	0.00306159	0.0401217	FGFR1 oncogene partner 2 homolog
LOC100750031	6077.61	0.268454	0.0906661	2.96091	0.00306735	0.0401458	40S ribosomal protein S6
LOC100741168	450.251	0.718018	0.242593	2.95977	0.0030787	0.0402031	histone-lysine N-methyltransferase MECOM-like
LOC100746979	2354.19	0.378869	0.128022	2.9594	0.00308239	0.0402031	phospholipid-transporting ATPase ID
LOC105681307	3798.19	0.547904	0.185147	2.95929	0.00308349	0.0402031	chymotrypsin-1-like
LOC100746936	2868.2	0.297588	0.100716	2.95472	0.0031295	0.0407323	OTU domain-containing protein 7A
LOC100749802	18756	0.389612	0.131872	2.95447	0.00313203	0.0407323	40S ribosomal protein S12
LOC100747681	1050.36	1.24706	0.422267	2.95324	0.00314458	0.0407404	extracellular signal-regulated kinase 2
LOC105681010	19.2105	-1.1508	0.389643	-2.95347	0.00314221	0.0407404	uncharacterized LOC105681010
LOC112213609	39.304	-0.789268	0.26721	-2.95373	0.00313953	0.0407404	uncharacterized LOC112213609
LOC100742274	5225.27	-0.720089	0.243889	-2.95252	0.00315189	0.0407835	inorganic pyrophosphatase
LOC100748929	1314.93	-0.29476	0.0999154	-2.95009	0.00317677	0.0410537	probable 28S ribosomal protein S25 mitochondrial
LOC100745743	864.865	0.561683	0.190679	2.9457	0.00322221	0.0414839	protein spaetzle
LOC100748269	232.596	4.72416	1.60351	2.94614	0.00321767	0.0414839	glucose dehydrogenase [FAD quinone]-like
LOC112212315	21412	0.666205	0.226138	2.94602	0.00321896	0.0414839	nuclear protein 1
LOC112213769	191.868	2.01844	0.685668	2.94376	0.00324249	0.0416927	uncharacterized LOC112213769
LOC100742879	2653.53	0.616738	0.209548	2.94319	0.00324853	0.0417179	zinc transporter ZIP3-like
LOC100750059	900.071	0.429719	0.146061	2.94206	0.00326042	0.0418182	ras-related protein RHN1
LOC100745806	3298.7	0.461225	0.156857	2.94042	0.0032777	0.0419349	cytosolic purine 5'-nucleotidase
LOC100748309	8843.5	-0.646855	0.219963	-2.94074	0.00327429	0.0419349	glycogen [starch] synthase
LOC100744140	1180.13	0.265899	0.0904659	2.93922	0.00329037	0.0420445	broad-complex core protein isoforms 1/2/3/4/5
LOC100746766	1479.35	0.359805	0.122445	2.93851	0.00329792	0.0420885	neprilysin-1
LOC100748399	6201.99	0.735765	0.250537	2.93675	0.00331671	0.0422757	alpha-2-macroglobulin-like protein 1
LOC100747224	35215.4	0.360561	0.122824	2.93559	0.00332919	0.0423821	60S ribosomal protein L23a
LOC100742683	304.641	-0.377281	0.128622	-2.93325	0.00335437	0.0425967	uncharacterized LOC100742683
LOC100746493	14179.6	-0.960374	0.327406	-2.93329	0.00335394	0.0425967	protein TsetseEP
LOC100741304	1682.62	-0.395463	0.134846	-2.9327	0.00336031	0.0426194	far upstream element-binding protein 3
LOC100742925	364.771	-0.606555	0.206913	-2.93145	0.00337382	0.0427378	DNA primase large subunit
LOC100748400	3927.86	0.405398	0.138347	2.9303	0.00338638	0.0428439	uncharacterized LOC100748400
LOC100744928	1288.64	0.32711	0.111677	2.92906	0.00339993	0.0429623	long-chain fatty acid transport protein 4
LOC100747167	275.951	0.959026	0.327597	2.92746	0.00341744	0.0430774	cGMP-dependent protein kinase 1-like
LOC100749883	1667.84	0.523665	0.178866	2.9277	0.00341482	0.0430774	parathyroid hormone/parathyroid hormone-related peptide receptor-like
LOC100740272	1994.77	-0.308072	0.105294	-2.92583	0.00343541	0.0432247	coatomer subunit zeta-1
LOC100743982	2772.25	0.363849	0.124369	2.92555	0.00343843	0.0432247	zinc finger protein 82
LOC100747767	2237.74	0.223761	0.0764973	2.92508	0.00344367	0.0432247	ubiquitin-like protein 4A
LOC117152310	25.9248	-1.51701	0.518658	-2.92487	0.003446	0.0432247	uncharacterized LOC117152310
LOC100742831	6320.53	0.489927	0.167613	2.92296	0.0034672	0.0433329	probable galactose-1-phosphate uridylyltransferase
LOC100748317	1379.16	-0.425554	0.14559	-2.92295	0.00346731	0.0433329	uncharacterized LOC100748317
LOC105680286	85.239	1.73398	0.593203	2.92308	0.0034659	0.0433329	uncharacterized LOC105680286
LOC100741957	2172.34	0.196946	0.0674086	2.92167	0.00348156	0.043458	phospholipid scramblase family member 5
LOC100742146	50680.6	-0.307759	0.10547	-2.91798	0.0035231	0.0438696	ATP synthase lipid-binding protein mitochondrial
LOC105680752	4159.93	-0.233346	0.079963	-2.91817	0.00352089	0.0438696	acyl carrier protein mitochondrial
LOC100745671	393.019	0.426399	0.146153	2.91748	0.00352874	0.0438866	2-oxoglutarate and iron-dependent oxygenase JMJD4
LOC100742832	3697.73	0.330206	0.113235	2.91611	0.00354429	0.0439892	E3 ubiquitin-protein ligase synoviolin A
LOC100744971	4516.26	0.329137	0.112888	2.91562	0.00354987	0.0439892	transmembrane protein 184C
LOC100746353	2074.93	0.267747	0.0918252	2.91583	0.00354742	0.0439892	2-acylglycerol O-acyltransferase 1
LOC100749706	4002.76	0.293465	0.100705	2.9141	0.00356713	0.0441497	gephyrin
LOC100749044	5675.55	0.426043	0.146394	2.91024	0.00361148	0.0446447	LIM and SH3 domain protein Lasp
LOC100742666	8327.64	-0.376889	0.129555	-2.90911	0.00362463	0.0446994	mitochondrial-processing peptidase subunit beta
LOC100746061	154.19	0.532554	0.18305	2.90934	0.00362193	0.0446994	cathepsin O
LOC100743092	138.859	2.41326	0.830266	2.90661	0.00365365	0.0450031	slit homolog 3 protein
LOC100744825	271.73	0.507526	0.174736	2.90453	0.00367805	0.0452492	pancreatic triacylglycerol lipase-like
LOC100745872	109.783	0.528536	0.182083	2.90272	0.00369939	0.0454028	protein chibby homolog 1
LOC100750109	266.1	-0.379872	0.130858	-2.90293	0.00369688	0.0454028	uncharacterized LOC100750109
LOC100748642	259.882	-0.513155	0.176979	-2.89952	0.00373734	0.0458137	uncharacterized LOC100748642
LOC100746602	3376.49	0.346736	0.1196	2.89913	0.00374195	0.0458155	protein DDI1 homolog 2
LOC100746747	1893.51	0.907928	0.313244	2.89847	0.00374992	0.0458582	protein lethal(2)essential for life
LOC100744640	420.398	-0.559646	0.193137	-2.89766	0.00375962	0.0459221	zinc finger protein 28
LOC100747625	9316.31	0.257018	0.0887209	2.89692	0.00376841	0.0459746	glycogen synthase kinase-3 beta
LOC100743871	1336.34	0.301593	0.104123	2.89651	0.00377339	0.0459806	Golgi pH regulator
LOC100745985	1665.67	0.573609	0.198102	2.89553	0.00378524	0.046002	17-beta-hydroxysteroid dehydrogenase 13
LOC100749741	3471.3	0.351852	0.121515	2.89555	0.00378495	0.046002	zinc transporter ZIP11
LOC117151739	368.355	0.876851	0.302859	2.89525	0.00378861	0.046002	mitochondrial 2-oxoglutarate/malate carrier protein-like
LOC112213085	264.133	0.536096	0.185193	2.89479	0.00379411	0.0460143	zinc finger protein 154-like
LOC100749607	1061.32	0.404098	0.139657	2.8935	0.00380973	0.0461491	formylglycine-generating enzyme
LOC100746032	6886.84	-0.474178	0.164026	-2.89087	0.00384177	0.0464823	protein similar
LOC100744422	10499.8	-0.665246	0.230215	-2.88968	0.0038564	0.0466042	dihydrolipoyl dehydrogenase mitochondrial
LOC100748962	500.944	-0.401528	0.139009	-2.8885	0.00387082	0.0467233	apoptotic protease-activating factor 1
LOC100743296	6035.95	-0.430577	0.14913	-2.88726	0.00388608	0.0468524	synaptic vesicle glycoprotein 2A
LOC100740734	930.824	0.458408	0.158822	2.8863	0.00389799	0.0468857	alpha-16-mannosyl-glycoprotein 2-beta-N-acetylglucosaminyltransferase
LOC100744728	47163.7	-0.975712	0.338008	-2.88665	0.00389362	0.0468857	hydroxyacid oxidase 1
LOC100741238	8346.3	-0.739291	0.256351	-2.88391	0.00392775	0.0470229	dihydrolipoyllysine-residue acetyltransferase component of pyruvate dehydrogenase complex mitochondrial
LOC100746841	4985.97	-0.63415	0.21989	-2.88394	0.00392733	0.0470229	lipid storage droplets surface-binding protein 1
LOC100749814	595.834	-0.336051	0.116521	-2.88403	0.00392621	0.0470229	glutamyl-tRNA(Gln) amidotransferase subunit A mitochondrial
LOC105682143	35277.2	0.860279	0.298246	2.88446	0.0039208	0.0470229	protein lethal(2)essential for life
LOC100743664	376.356	-0.492094	0.170661	-2.88345	0.00393341	0.0470357	lymphoid-specific helicase-like
LOC100743890	704.266	-0.357788	0.124141	-2.88211	0.00395021	0.0471266	mitochondrial import inner membrane translocase subunit Tim16
LOC105680838	9182.37	-0.392249	0.136096	-2.88216	0.00394963	0.0471266	nucleoplasmin-like protein
LOC100748673	2325.29	0.297128	0.103152	2.8805	0.00397047	0.0473133	DDB1- and CUL4-associated factor 11
LOC100747309	545.318	0.591839	0.20551	2.87985	0.00397864	0.0473555	adenylate kinase isoenzyme 5
LOC100744092	27313.4	1.19946	0.416786	2.87789	0.00400351	0.0475963	uncharacterized protein PF11_0213
LOC100749388	97.1902	0.578836	0.201797	2.86841	0.00412546	0.0489892	uncharacterized LOC100749388
LOC100745060	1546.23	0.446515	0.155709	2.86763	0.00413561	0.0490529	myosin-G heavy chain
LOC100744031	163.305	-0.697603	0.243443	-2.86557	0.00416261	0.0492592	uncharacterized LOC100744031
LOC100746879	985.309	0.254471	0.0887942	2.86585	0.00415886	0.0492592	5-demethoxyubiquinone hydroxylase mitochondrial
LOC100744244	4430.14	0.459204	0.160365	2.8635	0.00418988	0.0495247	syndecan
LOC100745575	484.146	-0.901544	0.314908	-2.86288	0.00419807	0.0495643	troponin C
LOC100748395	6308.96	-0.39289	0.137317	-2.86119	0.00422059	0.0497728	heterogeneous nuclear ribonucleoprotein A1 A2/B1 homolog
