# Supplementary material for: Gene expression in bumble bee larvae differs qualitatively between high and low concentration imidacloprid exposure levels
Source: Sci Rep. 2023 Jun 9;13:9415. doi: 10.1038/s41598-023-36232-y (PMC10256756; doi:10.1038/s41598-023-36232-y)
Supplement: Supplementary file 4 — Supplementary Table S3. [file 41598_2023_36232_MOESM4_ESM.xlsx]

## Sheet: Hoja1
Supplementary Table S3. Differential expression analysis between control and the higher concentration (7.0 ppb imidacloprid) treatments. Raw output from DESeq2 plus annotation added at the right-most column.
Gene ID	baseMean	log2FoldChange	lfcSE	stat	pvalue	padj	Annotation
LOC100740825	3409.96	1.88708	0.13876	13.5995	4.02906e-42	4.03228e-38	15-hydroxyprostaglandin dehydrogenase [NAD(+)]-like
LOC100747652	1868.98	-0.77788	0.0787333	-9.87994	5.08622e-23	2.54515e-19	NADH dehydrogenase [ubiquinone] 1 beta subcomplex subunit 3
LOC105680266	36946.2	4.36271	0.475023	9.18422	4.14522e-20	1.38284e-16	phosphoenolpyruvate carboxykinase [GTP]
LOC100747184	3683.22	-1.89896	0.214017	-8.87291	7.12567e-19	1.78284e-15	troponin C
LOC100749905	253.591	1.58691	0.184311	8.60999	7.30696e-18	1.2188e-14	sodium- and chloride-dependent glycine transporter 2-like
LOC100748971	1619.52	1.49716	0.173846	8.61201	7.17889e-18	1.2188e-14	leucine-rich repeat-containing protein 20
LOC100745093	580.703	-0.806768	0.0996395	-8.09687	5.63919e-16	8.06243e-13	ribosome-releasing factor 2 mitochondrial
LOC100748822	13146.9	0.731067	0.0914775	7.99178	1.3301e-15	1.66395e-12	lysosome-associated membrane glycoprotein 1
LOC100740568	15273.2	1.66829	0.210496	7.92554	2.27148e-15	2.52588e-12	sterol O-acyltransferase 1
LOC100742455	17920.8	1.78489	0.230314	7.74981	9.20295e-15	9.21031e-12	4-coumarate--CoA ligase 1
LOC100740679	775.774	-0.65082	0.0855092	-7.61111	2.71755e-14	2.47247e-11	mitochondrial import inner membrane translocase subunit Tim22
LOC117151523	186.552	2.11373	0.280432	7.53741	4.79389e-14	3.78034e-11	uncharacterized LOC117151523
LOC113218476	6395.27	1.03451	0.137441	7.52695	5.19406e-14	3.78034e-11	cytochrome P450 6a14
LOC100742253	1580.24	0.71893	0.0955439	7.5246	5.28825e-14	3.78034e-11	atrial natriuretic peptide receptor 1-like
LOC100749757	16605.9	0.69087	0.0935883	7.38201	1.55915e-13	1.04026e-10	spectrin beta chain non-erythrocytic 2
LOC100742056	4252.81	-0.42879	0.0582043	-7.36698	1.74532e-13	1.0917e-10	cytochrome b-c1 complex subunit 7
LOC100743447	4036.34	1.71591	0.233525	7.34787	2.0139e-13	1.1856e-10	fatty-acid amide hydrolase 2-B
LOC100744819	95.7737	-2.73716	0.379918	-7.20459	5.82184e-13	3.23695e-10	histone H1A sperm-like
LOC100742684	645.419	1.12961	0.157842	7.15658	8.27129e-13	4.35679e-10	GATA-binding factor C-like
LOC100746448	1438.97	0.839154	0.11796	7.11386	1.12844e-12	5.64674e-10	protein FAM160B1
LOC100747057	391.682	-0.724479	0.102423	-7.07338	1.51205e-12	7.18998e-10	polycomb protein EED-like
LOC100746048	2172.96	-1.29608	0.183393	-7.06723	1.58053e-12	7.18998e-10	histone H2A
LOC100743445	1729.27	0.920954	0.130883	7.03645	1.97194e-12	8.58049e-10	protein TIS11
LOC100741781	1197.98	1.3246	0.189942	6.97371	3.08693e-12	1.28725e-09	uncharacterized LOC100741781
LOC100749604	8976.25	0.728283	0.104679	6.95731	3.46832e-12	1.38844e-09	uncharacterized LOC100749604
LOC100743387	690.393	0.924433	0.134268	6.885	5.77857e-12	2.2243e-09	GATA-binding factor C-like
LOC105681602	5851.72	0.842711	0.122738	6.86591	6.60677e-12	2.44891e-09	uncharacterized LOC105681602
LOC100742760	5338.97	0.82586	0.120485	6.85448	7.15736e-12	2.50206e-09	uncharacterized LOC100742760
LOC100742429	796.22	-0.669977	0.0977692	-6.85264	7.25019e-12	2.50206e-09	zinc finger matrin-type protein 2
LOC100750113	967.212	0.595257	0.0869575	6.84538	7.62741e-12	2.5445e-09	HMG box transcription factor BBX
LOC100742203	602.15	1.12561	0.168593	6.67651	2.44692e-11	7.89961e-09	carcinine transporter
LOC100748054	1733.37	0.911185	0.136969	6.6525	2.88152e-11	9.01195e-09	GRAM domain-containing protein 2B
LOC100742186	88.5193	1.78509	0.270182	6.607	3.92175e-11	1.18936e-08	tubulin alpha chain-like
LOC100741041	4191.22	0.436869	0.0664401	6.57539	4.85273e-11	1.42842e-08	probable peroxisomal acyl-coenzyme A oxidase 1
LOC100747930	1235.29	0.74299	0.113576	6.5418	6.07825e-11	1.73803e-08	1-acylglycerol-3-phosphate O-acyltransferase Pnpla3
LOC100744505	5985.85	0.641652	0.0984531	6.51734	7.15637e-11	1.90495e-08	leucine-rich repeat neuronal protein 2-like
LOC100740453	924.151	-0.608796	0.0934345	-6.51574	7.23303e-11	1.90495e-08	5-methylcytosine rRNA methyltransferase NSUN4
LOC100744111	20321.2	-1.42251	0.218279	-6.51692	7.17653e-11	1.90495e-08	digestive cysteine proteinase 1
LOC100748231	1375.3	1.00544	0.154766	6.49656	8.21782e-11	2.10882e-08	glutamate receptor ionotropic kainate 2
LOC100743190	7259.14	-1.03175	0.161158	-6.40207	1.53287e-10	3.83523e-08	troponin C isoallergen Bla g 6.0301
LOC100745297	2315.24	0.466755	0.0730552	6.38908	1.66889e-10	4.07373e-08	autophagy-related protein 9A
LOC100745738	29821	1.00395	0.158189	6.34652	2.20236e-10	5.24791e-08	chitinase-like protein Idgf4
LOC100747294	2849.57	-0.630568	0.10161	-6.20577	5.44289e-10	1.2668e-07	uncharacterized LOC100747294
LOC100744440	922.274	-0.566122	0.0922575	-6.13633	8.44504e-10	1.92086e-07	39S ribosomal protein L10 mitochondrial
LOC100746241	4907.51	-0.633021	0.103329	-6.12625	8.99767e-10	2.00108e-07	PDZ and LIM domain protein Zasp-like
LOC100749345	1269.88	0.662532	0.108653	6.09767	1.07622e-09	2.34149e-07	multiple epidermal growth factor-like domains protein 8
LOC100744545	1238.03	-0.719868	0.11979	-6.0094	1.8621e-09	3.96508e-07	viral IAP-associated factor homolog
LOC100748371	818.366	-0.696026	0.116292	-5.98516	2.16171e-09	4.50716e-07	probable 28S ribosomal protein S6 mitochondrial
LOC100748772	2454.2	0.689332	0.115826	5.95142	2.65821e-09	5.42926e-07	lysosomal Pro-X carboxypeptidase
LOC100745464	1336.77	1.81292	0.305602	5.93229	2.9874e-09	5.87953e-07	apidaecins type 73
LOC100740911	529.853	1.15314	0.194504	5.92862	3.05491e-09	5.87953e-07	E3 ubiquitin-protein ligase Rnf220-like
LOC117152005	340.873	0.723063	0.121901	5.93158	3.00035e-09	5.87953e-07	uncharacterized LOC117152005
LOC117151832	1691.05	1.03667	0.17536	5.91167	3.38665e-09	6.39502e-07	uncharacterized LOC117151832
LOC100745291	993.609	-0.808248	0.138536	-5.83423	5.40394e-09	1.00153e-06	acylglycerol kinase mitochondrial
LOC100740473	1387.91	0.547711	0.0940807	5.82172	5.82452e-09	1.05985e-06	cyclin-T
LOC100743877	5413.52	-4.3807	0.755541	-5.7981	6.70717e-09	1.19867e-06	zinc carboxypeptidase
LOC100749284	16103.1	0.680782	0.117637	5.78713	7.15997e-09	1.25714e-06	antichymotrypsin-2
LOC100747568	77.2429	-1.18958	0.207117	-5.74353	9.27247e-09	1.59998e-06	zinc finger MYND domain-containing protein 10
LOC100740801	764.157	-0.606991	0.106844	-5.68108	1.3385e-08	2.27046e-06	probable small nuclear ribonucleoprotein Sm D1
LOC100746895	2796.28	-0.621845	0.109549	-5.67643	1.37532e-08	2.29404e-06	tubulin-specific chaperone A
LOC105681248	774.985	0.938029	0.165538	5.66655	1.45703e-08	2.39048e-06	uncharacterized LOC105681248
LOC100741925	20728.2	0.661984	0.116991	5.65843	1.52761e-08	2.45451e-06	V-type proton ATPase 116 kDa subunit a
LOC100741408	1714.73	-0.419595	0.0741795	-5.65648	1.5451e-08	2.45451e-06	metaxin-1
LOC100749561	525.201	-0.849949	0.150535	-5.6462	1.64029e-08	2.565e-06	endonuclease G mitochondrial
LOC100747465	526.503	0.918511	0.163283	5.62527	1.85217e-08	2.78913e-06	uncharacterized LOC100747465
LOC100750014	2040.85	-0.625361	0.111197	-5.62387	1.86722e-08	2.78913e-06	uncharacterized LOC100750014
LOC100748327	915.205	-0.701758	0.12473	-5.62621	1.8421e-08	2.78913e-06	huntingtin-interacting protein K
LOC100742345	2331.01	-0.396867	0.0706352	-5.61855	1.9257e-08	2.83418e-06	hydroxymethylglutaryl-CoA synthase 1
LOC100748696	5522.56	0.427877	0.0763201	5.60634	2.06645e-08	2.96709e-06	heparan-alpha-glucosaminide N-acetyltransferase
LOC100740536	1134.8	-1.0586	0.188847	-5.6056	2.0753e-08	2.96709e-06	proliferating cell nuclear antigen
LOC100742787	2581.72	0.970034	0.173661	5.58581	2.3262e-08	3.27071e-06	uncharacterized LOC100742787
LOC100749850	6277.75	0.402072	0.0720067	5.58381	2.35303e-08	3.27071e-06	E3 ubiquitin-protein ligase TRIP12
LOC100741599	1195	-1.50875	0.27072	-5.57311	2.50226e-08	3.43049e-06	ribonucleoside-diphosphate reductase subunit M2
LOC100743048	15827.8	1.52172	0.273868	5.5564	2.75402e-08	3.72463e-06	cytochrome P450 9e2
LOC100741422	2266.93	0.421574	0.0764595	5.51369	3.51391e-08	4.68896e-06	protein hairy
LOC100745494	229.044	-0.856768	0.156779	-5.46483	4.63349e-08	6.02233e-06	chromosome transmission fidelity protein 8 homolog
LOC100744517	192.317	-1.73304	0.317066	-5.46586	4.6067e-08	6.02233e-06	ATP-dependent DNA helicase PIF1
LOC100748443	4631.78	-0.566806	0.103915	-5.45454	4.91003e-08	6.29994e-06	glycerol-3-phosphate phosphatase
LOC105681117	361.906	0.935875	0.171989	5.44149	5.28371e-08	6.59044e-06	uncharacterized LOC105681117
LOC100749999	12885.1	0.850053	0.15626	5.43998	5.32857e-08	6.59044e-06	long-chain-fatty-acid--CoA ligase 3
LOC100749624	2753.57	0.355951	0.0654346	5.4398	5.33399e-08	6.59044e-06	alkaline phosphatase
LOC100748474	1492.48	0.629536	0.115856	5.43378	5.51736e-08	6.65274e-06	uncharacterized LOC100748474
LOC100740744	46.8398	-3.9586	0.728411	-5.43457	5.49281e-08	6.65274e-06	2-hydroxyacylsphingosine 1-beta-galactosyltransferase
LOC100746524	798.065	0.694035	0.127995	5.42237	5.88153e-08	7.00742e-06	uncharacterized LOC100746524
LOC100744945	1170.5	-0.446734	0.082691	-5.40245	6.57354e-08	7.73976e-06	protein SCO2 homolog mitochondrial
LOC100745802	5381.71	0.600778	0.111501	5.38808	7.12144e-08	8.28737e-06	uncharacterized LOC100745802
LOC117151927	135.424	1.12136	0.208221	5.38542	7.22755e-08	8.31418e-06	uncharacterized LOC117151927
LOC100742872	979.81	-0.688035	0.127813	-5.38315	7.31937e-08	8.32412e-06	cytochrome b5
LOC100740800	1581.4	-1.11297	0.207079	-5.37463	7.67411e-08	8.6295e-06	chromobox protein homolog 1
LOC100750029	23106.5	3.07775	0.574272	5.3594	8.34975e-08	9.28492e-06	uncharacterized LOC100750029
LOC100743642	1396.68	-0.679765	0.127361	-5.3373	9.43419e-08	1.03755e-05	uncharacterized LOC100743642
LOC100748583	406.573	1.62186	0.304499	5.32632	1.00221e-07	1.07908e-05	protein quiver
LOC100746060	84.8024	-1.57886	0.296432	-5.32623	1.00274e-07	1.07908e-05	uncharacterized LOC100746060
LOC100745341	988.217	-0.404069	0.076076	-5.31139	1.08795e-07	1.15832e-05	probable 28S ribosomal protein S26 mitochondrial
LOC100747519	3574.36	0.942919	0.177646	5.30784	1.10929e-07	1.16861e-05	sideroflexin-2
LOC105682157	1823.56	0.649193	0.122517	5.29881	1.16561e-07	1.21515e-05	G-box-binding factor-like
LOC100748418	898.813	-0.428775	0.0810885	-5.28774	1.23835e-07	1.27767e-05	tRNA selenocysteine 1-associated protein 1
LOC100748286	8500.86	0.575765	0.108988	5.28281	1.2722e-07	1.28608e-05	NPC intracellular cholesterol transporter 1
LOC100749218	747.639	-0.568472	0.107573	-5.28451	1.26042e-07	1.28608e-05	peptidyl-tRNA hydrolase ICT1 mitochondrial
LOC100745378	2391.8	1.77001	0.335755	5.27172	1.3515e-07	1.35258e-05	ejaculatory bulb-specific protein 3
LOC100741618	16408.3	1.0778	0.205581	5.24271	1.58236e-07	1.55257e-05	mucin-19
LOC100742272	1167.71	-0.713575	0.136062	-5.24448	1.5672e-07	1.55257e-05	protein LLP homolog
LOC100741701	452.974	-1.33229	0.254307	-5.23892	1.61519e-07	1.5694e-05	replication factor C subunit 5
LOC100743868	2042.92	1.26323	0.241999	5.21998	1.78946e-07	1.72201e-05	uncharacterized serine-rich protein C215.13
LOC100748104	2080.82	2.28854	0.439046	5.21254	1.86277e-07	1.77548e-05	proton-coupled amino acid transporter-like protein pathetic
LOC100747089	2097.65	-0.402613	0.0772939	-5.20886	1.90008e-07	1.79396e-05	eukaryotic translation initiation factor 5B
LOC100740892	8002.05	0.67892	0.130708	5.19419	2.05613e-07	1.92315e-05	probable medium-chain specific acyl-CoA dehydrogenase mitochondrial
LOC105681547	1911.72	0.569031	0.109884	5.17847	2.23715e-07	2.07309e-05	uncharacterized LOC105681547
LOC100746470	2488.16	-0.527144	0.101832	-5.1766	2.25961e-07	2.0747e-05	single-stranded DNA-binding protein mitochondrial
LOC100749528	12049.3	0.681182	0.13187	5.16555	2.39733e-07	2.18113e-05	cathepsin L
LOC100741908	4151.67	-0.751677	0.145747	-5.15742	2.50379e-07	2.25747e-05	uncharacterized LOC100741908
LOC100749681	431.455	0.637239	0.123784	5.14798	2.63306e-07	2.33709e-05	hemicentin-1
LOC105680659	1512.77	-1.19889	0.232904	-5.14757	2.6388e-07	2.33709e-05	muscle-specific protein 20
LOC100749964	256.744	1.23097	0.23958	5.13801	2.77656e-07	2.43753e-05	uncharacterized LOC100749964
LOC100749910	1158.11	0.476888	0.0932091	5.11633	3.11541e-07	2.71122e-05	protein yippee-like 5
LOC100742851	13262.8	-3.87614	0.758069	-5.11317	3.16797e-07	2.73319e-05	chymotrypsin-1
LOC100745989	2562.31	-0.550389	0.108109	-5.09106	3.56071e-07	3.04578e-05	small ubiquitin-related modifier
LOC100743237	2409.4	0.416075	0.0817842	5.08748	3.62861e-07	3.07755e-05	serine incorporator 1
LOC100747399	37159.5	-2.36271	0.466395	-5.0659	4.06473e-07	3.41847e-05	L-lactate dehydrogenase
LOC100745189	7142.16	-0.499186	0.0986443	-5.06047	4.18234e-07	3.48807e-05	uncharacterized LOC100745189
LOC100749332	867.211	-0.55517	0.110027	-5.04575	4.51756e-07	3.73651e-05	probable 28S ribosomal protein S16 mitochondrial
LOC100741019	18419.9	0.665634	0.131967	5.04394	4.56042e-07	3.74104e-05	carbohydrate-responsive element-binding protein
LOC100742068	2004.13	-0.46146	0.0918829	-5.02227	5.10648e-07	4.15493e-05	NADH dehydrogenase [ubiquinone] 1 alpha subcomplex subunit 5
LOC100744301	4270.47	0.355343	0.0708074	5.01845	5.20898e-07	4.20415e-05	innexin inx3
LOC100748410	11999.4	0.488949	0.0981579	4.98125	6.31763e-07	5.05814e-05	probable JmjC domain-containing histone demethylation protein 2C
LOC100740315	1118.83	-0.507098	0.101903	-4.97628	6.48165e-07	5.11557e-05	serine--tRNA ligase mitochondrial
LOC100745729	2835.25	-0.537312	0.107981	-4.97599	6.49158e-07	5.11557e-05	CDGSH iron-sulfur domain-containing protein 2 homolog
LOC100742849	2495.34	-0.539449	0.108467	-4.9734	6.57894e-07	5.14391e-05	grpE protein homolog mitochondrial
LOC100746584	243.364	-0.651772	0.131636	-4.9513	7.37189e-07	5.71922e-05	dipeptidyl aminopeptidase-like protein 6
LOC100748275	7172.77	0.78061	0.15771	4.94966	7.43421e-07	5.7232e-05	non-specific lipid-transfer protein
LOC100742655	6664.87	0.426744	0.0863516	4.94193	7.73519e-07	5.90945e-05	ribosomal protein S6 kinase beta-1
LOC100746705	287.69	0.832764	0.168636	4.93823	7.88358e-07	5.97719e-05	uncharacterized LOC100746705
LOC100740919	917.143	-0.481537	0.0975713	-4.93523	8.00578e-07	6.0242e-05	39S ribosomal protein L22 mitochondrial
LOC117152460	22.8235	2.63849	0.535611	4.92613	8.38747e-07	6.17219e-05	uncharacterized LOC117152460
LOC100740428	7769.41	0.83183	0.168797	4.92799	8.30777e-07	6.17219e-05	probable beta-hexosaminidase fdl
LOC100748370	8697.03	0.605306	0.122873	4.92629	8.3805e-07	6.17219e-05	nuclear pore complex protein Nup98-Nup96
LOC100742064	1051.5	0.837825	0.170422	4.91618	8.82489e-07	6.44668e-05	nuclear receptor-binding factor 2
LOC100744948	641.059	1.28343	0.26161	4.90587	9.30134e-07	6.68082e-05	uncharacterized LOC100744948
LOC100742112	7605.47	0.462645	0.0943151	4.90531	9.32791e-07	6.68082e-05	protein GPR107
LOC100745458	10775.8	-2.69079	0.548589	-4.90494	9.34567e-07	6.68082e-05	NPC intracellular cholesterol transporter 2
LOC100744569	603.771	-0.784215	0.160192	-4.89546	9.80771e-07	6.96139e-05	regulator of telomere elongation helicase 1 homolog
LOC100746481	3285.78	0.321806	0.0657569	4.89387	9.88728e-07	6.96844e-05	arginine-glutamic acid dipeptide repeats protein
LOC100744765	2626.41	0.502325	0.102715	4.8905	1.00581e-06	7.03926e-05	protein furry
LOC100743129	1414.37	-0.497786	0.102614	-4.85105	1.2281e-06	8.53529e-05	geminin
LOC100745856	904.874	-0.532489	0.109879	-4.84614	1.25888e-06	8.68889e-05	stromal cell-derived factor 2-like protein 1
LOC100749488	13675.6	1.74934	0.361107	4.84439	1.26998e-06	8.70546e-05	long-chain fatty acid transport protein 1
LOC100746548	2146.89	0.610018	0.126031	4.84023	1.2969e-06	8.82954e-05	uncharacterized LOC100746548
LOC100746741	13462.8	-1.70777	0.353519	-4.83078	1.35996e-06	9.1963e-05	carboxypeptidase B
LOC100747488	2379.21	0.886693	0.183959	4.82006	1.43514e-06	9.59312e-05	2-oxoisovalerate dehydrogenase subunit alpha mitochondrial
LOC100746323	211.642	-0.931578	0.193286	-4.81969	1.43782e-06	9.59312e-05	nucleoporin Nup37
LOC100744406	853.343	-0.418626	0.0870595	-4.80851	1.52062e-06	0.000100784	protein NDUFAF4 homolog
LOC100742352	3792.11	0.955792	0.19928	4.79622	1.61684e-06	0.000105073	endothelin-converting enzyme homolog
LOC100747155	910.936	0.58606	0.122178	4.79676	1.61253e-06	0.000105073	mannosyl-oligosaccharide 12-alpha-mannosidase IB-like
LOC100747324	860.414	-0.56319	0.11736	-4.79881	1.59611e-06	0.000105073	39S ribosomal protein L18 mitochondrial
LOC100741978	6929.38	-0.945664	0.197352	-4.79176	1.65323e-06	0.000106746	complement component 1 Q subcomponent-binding protein mitochondrial
LOC105680838	9182.37	-0.65196	0.136137	-4.78901	1.67603e-06	0.000107524	nucleoplasmin-like protein
LOC100747459	6658.22	0.495291	0.103677	4.77727	1.77692e-06	0.00011327	dmX-like protein 2
LOC100748409	333.887	1.85644	0.389258	4.76918	1.84976e-06	0.000114274	cathepsin L1
LOC100741438	15730.6	1.16094	0.243403	4.76963	1.84568e-06	0.000114274	MAP kinase-interacting serine/threonine-protein kinase 1
LOC100744917	2195.66	0.839269	0.175894	4.77144	1.82912e-06	0.000114274	ecdysone-inducible protein E75
LOC100743832	833.654	-0.516628	0.108301	-4.7703	1.83954e-06	0.000114274	tRNA pseudouridine synthase A
LOC100740829	7975.26	-1.19042	0.249389	-4.77334	1.81195e-06	0.000114274	cytochrome c
LOC100740891	3340.16	0.445529	0.0935165	4.76417	1.89629e-06	0.00011643	putative mediator of RNA polymerase II transcription subunit 26
LOC100743709	401.28	-0.487652	0.102476	-4.75868	1.94865e-06	0.000118915	protein tantalus
LOC100744576	193.539	-0.918291	0.193155	-4.75417	1.99261e-06	0.000120861	deoxynucleoside kinase
LOC100748619	229.926	-0.676586	0.142772	-4.73893	2.14848e-06	0.00012953	E3 ubiquitin-protein ligase TRAIP
LOC100742936	4008.03	-0.62423	0.132105	-4.72526	2.29823e-06	0.000137729	probable isocitrate dehydrogenase [NAD] subunit alpha mitochondrial
LOC100746385	962.951	-0.753217	0.159792	-4.71373	2.4322e-06	0.00014489	flap endonuclease 1
LOC100744018	425.081	-0.68511	0.145734	-4.7011	2.58769e-06	0.00015324	histone acetyltransferase type B catalytic subunit
LOC100743543	113.959	-1.07024	0.227884	-4.69642	2.64758e-06	0.000155865	mitochondrial import inner membrane translocase subunit Tim10B
LOC100740339	982.888	0.538123	0.114615	4.69506	2.66529e-06	0.00015599	uncharacterized LOC100740339
LOC100746130	9069.34	0.525636	0.112149	4.68697	2.77282e-06	0.00016134	probable enoyl-CoA hydratase mitochondrial
LOC100747811	1285.11	-1.22249	0.260981	-4.68422	2.81025e-06	0.000162572	ribonucleoside-diphosphate reductase large subunit
LOC100740964	1107.09	0.620618	0.132712	4.67644	2.919e-06	0.000167893	F-box/LRR-repeat protein 2
LOC100749615	844.611	0.800348	0.171379	4.67004	3.01134e-06	0.000172214	uncharacterized LOC100749615
LOC100747321	820.521	-1.02569	0.219914	-4.66407	3.10018e-06	0.000176287	DNA polymerase alpha catalytic subunit
LOC100747858	153534	0.486412	0.104469	4.65605	3.22337e-06	0.000182257	uncharacterized LOC100747858
LOC100746613	14726.4	-0.988186	0.212387	-4.65275	3.27535e-06	0.000184156	glycogen phosphorylase
LOC100743716	10525.2	0.428568	0.0922755	4.64444	3.41003e-06	0.000190657	E3 ubiquitin-protein ligase AMFR
LOC100741680	438.435	1.02766	0.221351	4.64269	3.43898e-06	0.000191207	uncharacterized LOC100741680
LOC100748615	385.428	1.16545	0.251299	4.63769	3.52317e-06	0.000194806	myb-like protein I
LOC100740300	598.216	0.601836	0.130075	4.62685	3.71265e-06	0.000203039	sodium-independent sulfate anion transporter-like
LOC100749328	1738.52	-0.577326	0.124747	-4.62796	3.69287e-06	0.000203039	mitochondrial import inner membrane translocase subunit Tim10
LOC100740294	1873.83	0.687015	0.148546	4.62492	3.74737e-06	0.000203824	disks large homolog 5
LOC100748566	2602.99	0.662146	0.143245	4.62248	3.79174e-06	0.000205123	uncharacterized LOC100748566
LOC100749754	4424.79	0.647935	0.140286	4.61867	3.86206e-06	0.000205859	6-phosphofructo-2-kinase/fructose-26-bisphosphatase 1
LOC100747678	851.471	-0.530421	0.114842	-4.6187	3.8616e-06	0.000205859	28S ribosomal protein S24 mitochondrial
LOC100741159	278.817	-0.643214	0.139272	-4.6184	3.86706e-06	0.000205859	exosome complex component RRP46
LOC100743374	742.058	-0.751268	0.162771	-4.61547	3.92198e-06	0.000207678	trimeric intracellular cation channel type 1B.1
LOC100749814	595.834	-0.539984	0.117023	-4.61435	3.94327e-06	0.000207707	glutamyl-tRNA(Gln) amidotransferase subunit A mitochondrial
LOC100749267	10094.2	0.723149	0.156767	4.61289	3.971e-06	0.000208072	alpha-N-acetylgalactosaminidase
LOC100743737	29373.5	-0.541636	0.117658	-4.60347	4.15509e-06	0.000216584	myosin light chain alkali
LOC105681835	1580.81	-0.64554	0.14037	-4.59883	4.24864e-06	0.000220313	translation machinery-associated protein 7 homolog
LOC100748888	2501.93	0.363095	0.0790113	4.59548	4.31752e-06	0.000222731	protein dopey-1 homolog
LOC100748237	3025.56	-0.554905	0.120832	-4.59238	4.38216e-06	0.000224906	ATP synthase subunit e mitochondrial
LOC100749552	4097.54	0.936989	0.205049	4.56958	4.88707e-06	0.00024951	short/branched chain specific acyl-CoA dehydrogenase mitochondrial
LOC100740047	164.269	-1.11844	0.244815	-4.56854	4.91142e-06	0.00024951	DNA polymerase delta small subunit-like
LOC100745324	2003.93	-0.602297	0.131981	-4.5635	5.03088e-06	0.000253034	probable leucine--tRNA ligase mitochondrial
LOC100740559	6832.81	-0.770153	0.168765	-4.56348	5.03134e-06	0.000253034	trans-12-dihydrobenzene-12-diol dehydrogenase-like
LOC100747086	19831.9	-0.848944	0.186214	-4.55896	5.14065e-06	0.000257238	malate dehydrogenase mitochondrial
LOC117152542	153.155	1.84111	0.404941	4.5466	5.45192e-06	0.000271457	uncharacterized LOC117152542
LOC105680752	4159.93	-0.363706	0.0800172	-4.54534	5.48454e-06	0.000271729	acyl carrier protein mitochondrial
LOC100748154	1078.9	-0.547282	0.120444	-4.54385	5.52351e-06	0.000272312	methionyl-tRNA formyltransferase mitochondrial
LOC100744227	4947.21	1.03884	0.229008	4.53625	5.72623e-06	0.000276851	putative serine protease K12H4.7
LOC100741555	1644.49	0.683234	0.150606	4.53655	5.7181e-06	0.000276851	ATP-binding cassette sub-family G member 4
LOC100740266	21440	-0.433575	0.0955667	-4.53688	5.70917e-06	0.000276851	thioredoxin-2
LOC100740230	879.607	-0.439004	0.0967134	-4.53922	5.64618e-06	0.000276851	40S ribosomal protein S12 mitochondrial
LOC100740408	34.5068	2.31016	0.509486	4.53429	5.77973e-06	0.000278094	cyclin-dependent kinase inhibitor 1C-like
LOC100749707	3054.21	0.5044	0.111292	4.53223	5.83654e-06	0.000279484	uncharacterized LOC100749707
LOC100746663	32380.3	1.23424	0.272546	4.52855	5.93911e-06	0.000281699	ejaculatory bulb-specific protein 3
LOC100749341	1996.07	0.911962	0.201378	4.5286	5.93753e-06	0.000281699	methyltransferase-like protein 9
LOC100740010	74.6785	1.51628	0.334995	4.52629	6.00289e-06	0.000282051	pigment-dispersing hormone peptides
LOC100747618	1361.56	-0.585293	0.129306	-4.5264	5.99969e-06	0.000282051	39S ribosomal protein L19 mitochondrial
LOC100741546	1323.03	-0.395508	0.0874824	-4.521	6.15492e-06	0.000287843	growth arrest and DNA damage-inducible proteins-interacting protein 1
LOC100747282	4453.51	0.910284	0.201493	4.51769	6.25174e-06	0.000291011	PWWP domain-containing protein 2A-like
LOC100748598	433.695	0.723517	0.160451	4.50929	6.50461e-06	0.00030138	suppressor of lurcher protein 1
LOC100740329	929.065	-0.466592	0.103679	-4.50037	6.78366e-06	0.000312861	cyclin-Q
LOC100745821	1299.55	-0.459665	0.102194	-4.49795	6.86118e-06	0.000314985	ribosomal RNA processing protein 36 homolog
LOC100746839	9688.58	0.315397	0.0701677	4.49491	6.95994e-06	0.00031806	RNA-binding protein fusilli
LOC100742945	8366.28	0.465019	0.103553	4.49064	7.10109e-06	0.000322877	mucin-4
LOC100741665	702.063	-0.498599	0.111052	-4.48977	7.12987e-06	0.000322877	39S ribosomal protein L54 mitochondrial
LOC105681519	1310.61	-0.8857	0.197374	-4.48742	7.20923e-06	0.000325	glutamate receptor ionotropic kainate 2
LOC105681372	44.1595	1.6794	0.375229	4.47567	7.6173e-06	0.000341735	uncharacterized LOC105681372
LOC100742124	1662.62	-0.610937	0.136529	-4.47479	7.64875e-06	0.000341735	ran GTPase-activating protein 1
LOC100745584	10634.4	0.764758	0.171108	4.46945	7.84224e-06	0.000348823	probable phospholipid hydroperoxide glutathione peroxidase
LOC100744384	852.426	-0.365584	0.0818784	-4.46496	8.00821e-06	0.000354629	U3 small nucleolar ribonucleoprotein protein IMP3
LOC112212268	137.223	0.969577	0.217217	4.46364	8.05802e-06	0.000355263	uncharacterized LOC112212268
LOC100749060	1060.4	0.66304	0.148817	4.4554	8.37368e-06	0.000365682	uncharacterized LOC100749060
LOC100740098	5063.68	-0.524715	0.117768	-4.45549	8.37037e-06	0.000365682	isocitrate dehydrogenase [NAD] subunit beta mitochondrial
LOC100742754	841.768	-0.765251	0.171824	-4.45369	8.4405e-06	0.000365682	28S ribosomal protein S15 mitochondrial
LOC100750209	732.357	-1.07904	0.242257	-4.4541	8.42452e-06	0.000365682	DNA replication licensing factor Mcm2
LOC100743664	376.356	-0.762177	0.171423	-4.44617	8.74139e-06	0.000377086	lymphoid-specific helicase-like
LOC100748348	11895.4	0.9657	0.21743	4.44144	8.936e-06	0.000383826	sestrin-1
LOC100743341	1031.22	-0.50092	0.112832	-4.4395	9.01678e-06	0.000385641	39S ribosomal protein L46 mitochondrial
LOC100748425	3219.6	0.935786	0.211087	4.43319	9.28509e-06	0.000393751	venom acid phosphatase Acph-1
LOC100747085	1412.14	-0.501092	0.113017	-4.43376	9.26016e-06	0.000393751	39S ribosomal protein L39 mitochondrial
LOC100747164	3868.46	0.599478	0.135347	4.4292	9.45831e-06	0.000399397	carbonyl reductase [NADPH] 1
LOC100744315	15445.2	-1.34968	0.304785	-4.4283	9.49804e-06	0.000399397	catalase
LOC100740045	592.764	0.619885	0.140139	4.42335	9.71828e-06	0.000406948	leucine-rich melanocyte differentiation-associated protein-like
LOC105680197	1227.48	-0.300743	0.0680305	-4.42071	9.83755e-06	0.000410226	N-acetyltransferase ESCO2
LOC100748964	552.739	-0.650675	0.147372	-4.4152	1.00918e-05	0.000419084	small nuclear ribonucleoprotein F
LOC100740938	652.092	-0.807188	0.183094	-4.4086	1.0404e-05	0.000430262	actin-binding Rho-activating protein
LOC100746844	661.902	-0.704832	0.160039	-4.40414	1.06207e-05	0.000437414	methionine--tRNA ligase mitochondrial
LOC100747336	3827.63	0.283458	0.0643826	4.40271	1.06905e-05	0.000438484	histone acetyltransferase KAT6A-like
LOC100745808	1445.39	-0.632392	0.143747	-4.39934	1.08582e-05	0.000443548	voltage-dependent calcium channel subunit alpha-2/delta-3
LOC100740376	960.388	-0.630583	0.143388	-4.39772	1.09393e-05	0.000445044	tubulin alpha-1 chain-like
LOC105681510	4353.17	0.39896	0.0907899	4.39432	1.11121e-05	0.000448427	zinc transporter 2
LOC100749373	1858.19	-0.51344	0.11684	-4.39439	1.11085e-05	0.000448427	enolase-phosphatase E1
LOC100749975	1560.26	-0.477459	0.10871	-4.39203	1.12299e-05	0.000451359	NADH dehydrogenase [ubiquinone] iron-sulfur protein 6 mitochondrial
LOC100743399	553.214	-0.449278	0.10245	-4.38536	1.15796e-05	0.000463556	twinkle protein mitochondrial
LOC105680960	108.897	-0.79271	0.180832	-4.38368	1.16693e-05	0.000465283	uncharacterized LOC105680960
LOC100747483	9077.54	0.469684	0.107468	4.37046	1.23984e-05	0.000484701	cold shock domain-containing protein E1
LOC100742088	826.549	0.450202	0.10298	4.37172	1.23271e-05	0.000484701	uncharacterized LOC100742088
LOC100747100	2097.21	-0.419966	0.0960888	-4.37061	1.23902e-05	0.000484701	clathrin light chain
LOC100744785	1826.4	-0.571686	0.130769	-4.37172	1.23272e-05	0.000484701	40S ribosomal protein S29
LOC100742145	6382.73	-0.884491	0.20227	-4.37282	1.22651e-05	0.000484701	dihydrolipoyllysine-residue succinyltransferase component of 2-oxoglutarate dehydrogenase complex mitochondrial
LOC100742957	3912.46	0.336447	0.0770316	4.36765	1.25593e-05	0.000489078	talin-1
LOC100745184	923.667	0.715135	0.163908	4.36303	1.28271e-05	0.000497574	tektin-3
LOC117151727	24.5143	1.45278	0.333287	4.35894	1.30695e-05	0.000505018	uncharacterized LOC117151727
LOC117152461	3733.7	-0.56523	0.129879	-4.35198	1.34914e-05	0.000518273	uncharacterized LOC117152461
LOC100744510	2508.92	-0.757844	0.174154	-4.35158	1.35161e-05	0.000518273	elongation factor G mitochondrial
LOC100740839	6047.18	0.657192	0.151147	4.34804	1.37363e-05	0.000522709	scavenger receptor class B member 1
LOC100742749	2730.53	0.391692	0.090082	4.34817	1.37279e-05	0.000522709	E3 ubiquitin-protein ligase RNF185
LOC100741584	839.558	-0.457736	0.105349	-4.34493	1.39318e-05	0.000526313	chromatin complexes subunit BAP18
LOC100741182	1088.61	-1.26545	0.291252	-4.34486	1.39362e-05	0.000526313	cytochrome b5
LOC100746612	2539.78	0.464449	0.107016	4.34	1.42486e-05	0.00053609	uncharacterized LOC100746612
LOC100746147	548.613	-0.758395	0.174994	-4.33384	1.46531e-05	0.000549243	mitochondrial import inner membrane translocase subunit Tim8
LOC100742758	593.434	0.600388	0.138668	4.32968	1.49326e-05	0.000556404	cytoplasmic polyadenylation element-binding protein 2
LOC100741713	44209.8	0.537252	0.124096	4.32935	1.49553e-05	0.000556404	aldehyde dehydrogenase mitochondrial
LOC100740957	226.785	-0.564822	0.130539	-4.32684	1.51267e-05	0.000558626	28S ribosomal protein S28 mitochondrial
LOC100742687	11381.8	-0.976087	0.225582	-4.32696	1.51179e-05	0.000558626	probable pyruvate dehydrogenase E1 component subunit alpha mitochondrial
LOC100746174	1327.37	-0.374957	0.0866946	-4.32504	1.52505e-05	0.000561128	39S ribosomal protein L32 mitochondrial
LOC100742251	410.48	-0.864961	0.200255	-4.31931	1.5652e-05	0.000573792	mitochondrial import inner membrane translocase subunit Tim13-like
LOC100743479	1575.38	0.702662	0.162847	4.31487	1.59698e-05	0.000583306	sorting nexin-14
LOC100748660	172.725	0.844913	0.195923	4.31248	1.61432e-05	0.000587494	uncharacterized LOC100748660
LOC100742473	946.826	-0.669697	0.155378	-4.31012	1.63169e-05	0.000591666	DNA replication ATP-dependent helicase/nuclease DNA2
LOC100742793	4448.87	0.826003	0.191838	4.30572	1.66442e-05	0.000601355	ecdysone 20-monooxygenase
LOC100745504	3267.25	0.850778	0.197764	4.30198	1.69277e-05	0.000609397	uncharacterized LOC100745504
LOC100742146	50680.6	-0.453555	0.105475	-4.30013	1.70698e-05	0.000612309	ATP synthase lipid-binding protein mitochondrial
LOC100747364	1429.11	0.540682	0.125846	4.29637	1.73614e-05	0.000620547	repressor of RNA polymerase III transcription MAF1 homolog
LOC100741836	620.07	0.420556	0.097947	4.29371	1.75714e-05	0.000625816	1-phosphatidylinositol 3-phosphate 5-kinase
LOC100742666	8327.64	-0.555634	0.129585	-4.28779	1.80461e-05	0.000640446	mitochondrial-processing peptidase subunit beta
LOC100745203	1510.44	-0.855806	0.199841	-4.28244	1.84856e-05	0.000653724	uncharacterized LOC100745203
LOC100746349	3474.55	0.976106	0.227999	4.28118	1.85906e-05	0.000655124	lipoyltransferase 1 mitochondrial
LOC100746078	2330.9	0.395994	0.0925583	4.27832	1.88312e-05	0.000661274	protein daughterless
LOC100746395	105093	0.666276	0.156041	4.26988	1.95578e-05	0.000682001	eukaryotic initiation factor 4A-I
LOC100743103	2243.14	0.517205	0.121109	4.27058	1.94962e-05	0.000682001	ubiquitin-protein ligase E3B
LOC100740373	436.369	1.03437	0.242694	4.26203	2.02576e-05	0.000701515	serine/threonine-protein phosphatase 6 regulatory ankyrin repeat subunit A
LOC100744825	271.73	0.740177	0.17364	4.26271	2.01959e-05	0.000701515	pancreatic triacylglycerol lipase-like
LOC100740554	48091.2	0.575361	0.135044	4.26054	2.03929e-05	0.000703766	putative uncharacterized protein DDB_G0271606
LOC100744623	1876.61	0.427904	0.1005	4.25776	2.06483e-05	0.00071013	sodium/potassium-transporting ATPase subunit beta-1-interacting protein
LOC100746207	4614.21	-1.49296	0.350759	-4.25635	2.07788e-05	0.000712172	dipeptidase 1
LOC100740163	2640.46	0.362389	0.0851704	4.25487	2.09172e-05	0.000713653	protein son of sevenless
LOC100742036	4867.65	-0.489258	0.115002	-4.25436	2.09646e-05	0.000713653	prostaglandin E synthase 3
LOC100741626	2274.24	0.871991	0.205001	4.25358	2.10376e-05	0.000713709	uncharacterized LOC100741626
LOC100744529	1639.77	-0.998625	0.234993	-4.24958	2.14168e-05	0.000724118	mitochondrial import inner membrane translocase subunit TIM44
LOC100744979	2569.41	0.740154	0.174318	4.246	2.17625e-05	0.000733331	aldose 1-epimerase
LOC100747800	355.899	-0.663385	0.156586	-4.23655	2.26982e-05	0.000762293	probable small nuclear ribonucleoprotein G
LOC100747804	9786.04	0.78536	0.185528	4.2331	2.30488e-05	0.000771478	death-associated protein 1
LOC100741504	17074.1	0.71909	0.170126	4.2268	2.37038e-05	0.000788133	zinc transporter ZIP13 homolog
LOC100747686	9774.92	-0.362402	0.0857249	-4.2275	2.363e-05	0.000788133	ATP synthase subunit b mitochondrial
LOC100748463	2172.1	0.475548	0.112571	4.22441	2.39567e-05	0.000793904	maspardin
LOC100743639	134.518	1.37991	0.326968	4.22032	2.43953e-05	0.000803118	RDS/peripherin-like protein xRDS35
LOC100747508	4235.05	-0.382463	0.0906209	-4.22047	2.43795e-05	0.000803118	ATP synthase subunit d mitochondrial
LOC117151319	292.103	1.17292	0.278448	4.21236	2.52711e-05	0.000829225	uncharacterized LOC117151319
LOC105682031	594.179	1.12716	0.267753	4.20969	2.5572e-05	0.000836355	uncharacterized LOC105682031
LOC100741516	6947.81	0.673628	0.160096	4.20764	2.58053e-05	0.000841235	DNA-binding protein inhibitor ID-2
LOC100750172	284.914	1.00011	0.238183	4.19889	2.68224e-05	0.000864137	uncharacterized LOC100750172
LOC100745612	597.383	-0.535841	0.127623	-4.19863	2.68532e-05	0.000864137	CCA tRNA nucleotidyltransferase 1 mitochondrial
LOC105681017	1115.29	-0.687751	0.163748	-4.20006	2.6685e-05	0.000864137	NHP2-like protein 1
LOC100740670	623.53	-0.977115	0.23268	-4.19939	2.67637e-05	0.000864137	15-anhydro-D-fructose reductase
LOC100740637	8096.63	1.04062	0.24794	4.19705	2.7041e-05	0.000867393	pyruvate dehydrogenase (acetyl-transferring) kinase mitochondrial
LOC100746325	569.22	-0.65992	0.157322	-4.19472	2.73206e-05	0.00087356	SUMO-activating enzyme subunit 1
LOC100749938	997.105	-0.753535	0.179903	-4.18857	2.80717e-05	0.000894718	protein N-terminal glutamine amidohydrolase
LOC100743385	2396.06	-0.399692	0.0954863	-4.18586	2.8409e-05	0.000902594	NCK-interacting protein with SH3 domain
LOC100742647	2732.84	-1.99805	0.477481	-4.18456	2.85723e-05	0.00090491	insulin-like growth factor-binding protein complex acid labile subunit
LOC100743936	7418.97	0.521255	0.124695	4.18025	2.91193e-05	0.000919326	putative glutamate synthase [NADPH]
LOC100742740	5925.42	0.393803	0.0943684	4.17304	3.00561e-05	0.000945917	protein tramtrack alpha isoform
LOC100746772	3721.68	0.451693	0.108269	4.17196	3.0199e-05	0.000947435	serine/threonine-protein phosphatase 2A 56 kDa regulatory subunit gamma isoform
LOC112214131	192.073	1.43545	0.344281	4.16941	3.05385e-05	0.000952115	uncharacterized LOC112214131
LOC100742533	14034.2	0.57426	0.13771	4.17008	3.04495e-05	0.000952115	lambda-crystallin homolog
LOC100743743	147.554	-1.03102	0.247719	-4.16204	3.15424e-05	0.000980361	G1/S-specific cyclin-E1
LOC112213283	520.234	0.993452	0.238751	4.16104	3.16805e-05	0.000981607	uncharacterized LOC112213283
LOC105680899	6317.56	0.645107	0.155146	4.15807	3.20953e-05	0.000988337	RING finger protein DG17-like
LOC100748912	504.612	0.497102	0.11954	4.15845	3.20418e-05	0.000988337	protein BTG2-like
LOC100744226	3726.09	0.981272	0.236049	4.15707	3.22357e-05	0.000989617	chitotriosidase-1
LOC100744651	10533.3	0.812257	0.195498	4.15482	3.25547e-05	0.000996354	3-ketoacyl-CoA thiolase mitochondrial
LOC105680751	328.109	-1.20124	0.289276	-4.15259	3.28735e-05	0.00100304	probable DNA replication complex GINS protein PSF2
LOC100747794	832.136	-0.389525	0.0939036	-4.14814	3.35191e-05	0.00101963	uncharacterized LOC100747794
LOC100747698	1212.68	-0.515943	0.124513	-4.14368	3.41772e-05	0.0010365	protein-lysine N-methyltransferase EEF2KMT
LOC100746934	864.972	0.726426	0.175517	4.13879	3.49144e-05	0.00105566	uncharacterized LOC100746934
LOC100746095	7110.49	0.824032	0.19917	4.13733	3.51375e-05	0.00105921	probable hydroxyacid-oxoacid transhydrogenase mitochondrial
LOC100746292	740	1.22651	0.296676	4.13418	3.56224e-05	0.0010706	ATP-binding cassette sub-family G member 1
LOC100740626	87.8096	1.10185	0.266597	4.13301	3.58037e-05	0.00107282	ankyrin repeat domain-containing protein 7-like
LOC100744978	2285.49	0.620429	0.15025	4.1293	3.6387e-05	0.00108705	homeobox protein Hox-B1a
LOC112213884	5346.11	1.01311	0.245715	4.12313	3.73763e-05	0.00110998	ankyrin-2-like
LOC100746819	788.067	-0.422421	0.102437	-4.12369	3.72848e-05	0.00110998	SAP domain-containing ribonucleoprotein
LOC100749557	768.198	0.881468	0.213831	4.12227	3.75163e-05	0.00111084	ras-related protein Rab-32B-like
LOC100744075	1263.35	0.469409	0.113963	4.11895	3.80596e-05	0.0011236	ras-related protein Rab-21
LOC100746922	60.4856	1.33346	0.324188	4.11322	3.90172e-05	0.00114848	cuticle protein 7-like
LOC112213514	137.435	1.769	0.430226	4.11178	3.92617e-05	0.00115229	uncharacterized LOC112213514
LOC100741318	958.16	-0.440216	0.107268	-4.1039	4.06242e-05	0.00118879	N-terminal Xaa-Pro-Lys N-methyltransferase 1
LOC100744969	17067.1	0.693703	0.169148	4.10117	4.11072e-05	0.00119942	TLD domain-containing protein 2
LOC117151742	209.264	0.628657	0.153603	4.09274	4.26313e-05	0.00124027	uncharacterized LOC117151742
LOC100749266	59986.3	0.643542	0.157281	4.09167	4.28273e-05	0.00124192	maltase 2-like
LOC100743353	2836.16	-1.11216	0.271849	-4.09109	4.29359e-05	0.00124192	uncharacterized LOC100743353
LOC100746054	1970.75	-0.658478	0.16102	-4.08942	4.32459e-05	0.00124728	protein eiger
LOC100742380	32821.2	0.799732	0.19564	4.08777	4.3554e-05	0.00125255	peroxidase
LOC117152187	65.2858	0.977775	0.23928	4.08631	4.3828e-05	0.00125682	uncharacterized LOC117152187
LOC100744339	1719.41	0.586961	0.144227	4.0697	4.70744e-05	0.00134606	regulator of G-protein signaling 9
LOC100743594	468.517	2.40281	0.590975	4.06584	4.78592e-05	0.0013646	maltase 1
LOC100742369	380.409	-0.601097	0.147905	-4.06407	4.8224e-05	0.0013711	cytochrome c oxidase assembly protein COX18 mitochondrial
LOC100748012	5367.07	0.383202	0.0943095	4.06324	4.83967e-05	0.00137211	uncharacterized LOC100748012
LOC100741304	1682.62	-0.548169	0.13495	-4.06203	4.86482e-05	0.00137534	far upstream element-binding protein 3
LOC117151118	104.167	-0.837074	0.20627	-4.05815	4.94638e-05	0.00139446	uncharacterized LOC117151118
LOC105680825	146.917	0.695445	0.171473	4.05571	4.99815e-05	0.0014051	uncharacterized LOC105680825
LOC100745221	968.46	-0.579048	0.143041	-4.04812	5.16307e-05	0.0014474	mitochondrial import inner membrane translocase subunit Tim17-A-like
LOC100740719	989.285	-0.398467	0.0986397	-4.03962	5.35378e-05	0.0014925	39S ribosomal protein L41 mitochondrial
LOC100741735	1256.24	-0.475973	0.117818	-4.03989	5.3476e-05	0.0014925	pyruvate dehydrogenase phosphatase regulatory subunit mitochondrial
LOC100747959	8310.26	0.874398	0.216871	4.03188	5.53329e-05	0.00153826	L-xylulose reductase
LOC100748925	2123.49	0.950718	0.235913	4.02995	5.57894e-05	0.00154665	3-hydroxyisobutyrate dehydrogenase mitochondrial
LOC100749438	1246.24	0.375658	0.0932492	4.02854	5.61237e-05	0.00154865	steroidogenic acute regulatory protein-like
LOC100743849	247.03	-0.835703	0.207456	-4.02834	5.61711e-05	0.00154865	uncharacterized LOC100743849
LOC100744630	1313.75	-0.861356	0.213944	-4.02608	5.67134e-05	0.00155931	HIG1 domain family member 1C
LOC100749588	9092.94	0.458922	0.114025	4.02476	5.70329e-05	0.00156379	iron-sulfur cluster assembly scaffold protein IscU
LOC100749150	2558.11	0.812665	0.202017	4.02276	5.75199e-05	0.00157284	phytanoyl-CoA dioxygenase domain-containing protein 1 homolog
LOC105680313	165.069	-0.665784	0.165609	-4.02023	5.8142e-05	0.00158552	uncharacterized LOC105680313
LOC100749436	606.407	-0.447816	0.111441	-4.01843	5.8588e-05	0.00159109	serine/threonine/tyrosine-interacting protein
LOC100750067	1635.04	-0.755872	0.188116	-4.01812	5.86641e-05	0.00159109	apolipoprotein D
LOC100740830	1390.3	0.7092	0.176589	4.01611	5.91661e-05	0.00160036	sorting nexin-27
LOC100748460	5081.83	0.73965	0.184261	4.01414	5.96624e-05	0.00160944	tyrosine-protein phosphatase 10D
LOC117152139	4258.72	1.00832	0.251628	4.00718	6.14492e-05	0.00164875	uncharacterized LOC117152139
LOC100741027	3387.5	0.363141	0.09062	4.00729	6.14197e-05	0.00164875	ras-related protein Rab-14
LOC100744223	2033.37	0.413984	0.103341	4.00601	6.17526e-05	0.00165246	histone-lysine N-methyltransferase H3 lysine-79 specific
LOC100746456	1421.95	1.5586	0.389135	4.00531	6.19369e-05	0.00165297	uncharacterized LOC100746456
LOC100747741	140.376	0.836599	0.209053	4.00185	6.28499e-05	0.00167288	LHFPL tetraspan subfamily member 6 protein-like
LOC100749862	1269.23	0.294726	0.0736709	4.00057	6.31895e-05	0.00167745	protein KIAA0100
LOC100743780	8046.28	0.96419	0.241066	3.9997	6.34232e-05	0.0016792	major facilitator superfamily domain-containing protein 6
LOC100741691	401.115	-0.460537	0.115175	-3.9986	6.37178e-05	0.00168255	uncharacterized LOC100741691
LOC100749809	2097.16	0.480379	0.120251	3.99482	6.47434e-05	0.00170514	MATH and LRR domain-containing protein PFE0570w-like
LOC100741898	21315.1	1.77324	0.444093	3.99293	6.52606e-05	0.00171425	alpha-N-acetylglucosaminidase
LOC112212748	27.8004	2.05845	0.515685	3.99169	6.56042e-05	0.00171876	uncharacterized LOC112212748
LOC100743695	5221.92	0.839963	0.210506	3.9902	6.60173e-05	0.00172155	androgen-induced gene 1 protein
LOC100745583	3567.46	0.627927	0.157395	3.98951	6.62111e-05	0.00172155	carbonic anhydrase 1
LOC100741971	2949.75	0.493587	0.123723	3.98945	6.62265e-05	0.00172155	peptidoglycan-recognition protein LC
LOC100744970	1700.55	0.528003	0.132456	3.98624	6.71293e-05	0.00174049	solute carrier organic anion transporter family member 74D
LOC100750013	155116	0.674197	0.169158	3.98561	6.7306e-05	0.00174057	translation elongation factor 2
LOC100744244	4430.14	0.638043	0.160306	3.98015	6.8873e-05	0.0017765	syndecan
LOC100749151	10383.8	0.465206	0.116943	3.97807	6.94767e-05	0.00178746	probable cation-transporting ATPase 13A3
LOC100744415	3298.4	0.37165	0.0934901	3.97529	7.02942e-05	0.00179465	autophagy-related protein 2 homolog B
LOC100742499	678.108	-0.856352	0.215353	-3.9765	6.99358e-05	0.00179465	U6 snRNA-associated Sm-like protein LSm3
LOC100740415	34339.1	-0.861175	0.216603	-3.97583	7.01344e-05	0.00179465	glyceraldehyde-3-phosphate dehydrogenase 2
LOC100749470	1527.02	0.518633	0.130567	3.97217	7.12195e-05	0.00181365	monocarboxylate transporter 12
LOC100746962	5984.4	0.264336	0.0665784	3.97029	7.17852e-05	0.00182342	casein kinase I
LOC100748627	1250.27	-0.436992	0.110103	-3.96892	7.21986e-05	0.00182927	39S ribosomal protein L43 mitochondrial
LOC100745461	169.004	0.629909	0.158744	3.96808	7.24546e-05	0.00183113	leucine-rich repeat-containing protein 4C-like
LOC100749634	880.761	-0.456443	0.115182	-3.96279	7.40801e-05	0.00186749	calcineurin subunit B type 2
LOC100746493	14179.6	-1.29662	0.327423	-3.96006	7.49323e-05	0.00188423	protein TsetseEP
LOC100744448	2529.65	-0.703726	0.177759	-3.95888	7.53011e-05	0.00188875	apoptosis-inducing factor 1 mitochondrial
LOC100749573	1480.85	-0.424585	0.107281	-3.95768	7.56797e-05	0.00189351	alkyldihydroxyacetonephosphate synthase
LOC100741797	3028.41	0.554946	0.140266	3.95639	7.60917e-05	0.00189907	kinesin-like protein KIF13B
LOC100747351	1495.61	-0.680878	0.172312	-3.95143	7.76868e-05	0.00193405	histone H2A.V
LOC100748874	829.405	-0.483891	0.122598	-3.94697	7.91458e-05	0.00196549	exosome complex component RRP45
LOC100746294	635.576	-0.418104	0.10606	-3.94213	8.07603e-05	0.00200062	dnaJ homolog subfamily C member 9
LOC100744422	10499.8	-0.906714	0.230238	-3.93817	8.21065e-05	0.00202894	dihydrolipoyl dehydrogenase mitochondrial
LOC105681007	1563.32	-0.315539	0.080153	-3.93671	8.26055e-05	0.00203625	transcription elongation factor S-II
LOC100742113	6032.92	-0.331873	0.0844481	-3.92991	8.49791e-05	0.00208961	ATP-dependent 6-phosphofructokinase
LOC100746709	1627.3	-0.428445	0.10906	-3.92853	8.54667e-05	0.00209645	39S ribosomal protein L11 mitochondrial
LOC100741125	1205.51	0.730664	0.186046	3.92733	8.58934e-05	0.00209664	uncharacterized LOC100741125
LOC100748072	1588.54	0.455105	0.115869	3.92776	8.57399e-05	0.00209664	multiple C2 and transmembrane domain-containing protein
LOC117152445	168.131	2.91126	0.741656	3.92535	8.66023e-05	0.0021088	uncharacterized LOC117152445
LOC100748620	580.439	-0.467223	0.119218	-3.91906	8.88966e-05	0.00215872	DNA-directed RNA polymerases I II and III subunit RPABC1
LOC100748395	6308.96	-0.538185	0.137343	-3.91855	8.90838e-05	0.00215872	heterogeneous nuclear ribonucleoprotein A1 A2/B1 homolog
LOC100740343	1738.99	0.347068	0.0885913	3.91763	8.94239e-05	0.00216173	huntingtin
LOC100743556	110.53	0.842953	0.215269	3.91581	9.00994e-05	0.00217281	uncharacterized LOC100743556
LOC100744997	1626.87	0.983216	0.251293	3.91262	9.1299e-05	0.00219644	1-phosphatidylinositol 45-bisphosphate phosphodiesterase epsilon-1
LOC100741715	697.574	-0.555556	0.142122	-3.90901	9.26736e-05	0.00222417	metaxin-2
LOC100740155	153.872	0.86841	0.222296	3.90655	9.36217e-05	0.00223996	T-cell leukemia homeobox protein 3-like
LOC100747753	2711.32	0.58124	0.148801	3.90615	9.37795e-05	0.00223996	ubiquitin-conjugating enzyme E2 H
LOC100742637	41.1027	-1.37018	0.350992	-3.90373	9.47223e-05	0.0022571	general odorant-binding protein 83a-like
LOC100744332	4419.52	0.360052	0.0923284	3.89969	9.6317e-05	0.00228422	zinc finger protein 608
LOC100747842	3939.66	-0.428056	0.109753	-3.90017	9.6127e-05	0.00228422	cytochrome c oxidase subunit 5B mitochondrial
LOC100744333	1235.57	-0.604792	0.155131	-3.89859	9.67544e-05	0.00228917	GTP-binding protein 128up
LOC100740413	18451	0.424861	0.109039	3.89643	9.76223e-05	0.00230157	60S ribosomal protein L28
LOC100740697	2638.86	-0.693104	0.177895	-3.89614	9.77385e-05	0.00230157	actin muscle
LOC100743759	1956.8	-0.4535	0.116415	-3.89554	9.79813e-05	0.00230187	28S ribosomal protein S27 mitochondrial
LOC100747120	3657.74	0.410992	0.105537	3.89429	9.84865e-05	0.00230832	paired amphipathic helix protein Sin3a
LOC100743567	196.526	1.4141	0.363195	3.8935	9.88076e-05	0.00231044	uncharacterized LOC100743567
LOC100742025	8283.19	-0.524515	0.134767	-3.892	9.94216e-05	0.00231937	farnesol dehydrogenase
LOC100740498	374.633	-0.68726	0.176648	-3.89056	0.000100013	0.00232775	mitochondrial import inner membrane translocase subunit Tim9
LOC100740621	772.335	-0.387987	0.0997866	-3.88816	0.000101006	0.00233997	translation initiation factor eIF-2B subunit gamma
LOC100745659	501.068	-0.710296	0.182662	-3.88859	0.000100828	0.00233997	uncharacterized LOC100745659
LOC100745651	19540.8	6.53597	1.6817	3.88653	0.000101688	0.00234445	SWI/SNF chromatin-remodeling complex subunit SNF5-like
LOC100743168	3725.16	1.54585	0.397798	3.88602	0.000101902	0.00234445	cytochrome P450 9e2-like
LOC112212315	21412	0.878855	0.226128	3.88654	0.000101684	0.00234445	nuclear protein 1
LOC100748215	199.629	-2.22919	0.57373	-3.88543	0.000102148	0.00234473	elongation of very long chain fatty acids protein 6
LOC100749839	2950.67	1.52634	0.393248	3.88137	0.00010387	0.00236795	soma ferritin
LOC100741379	1569	0.503562	0.129705	3.88236	0.000103448	0.00236795	forkhead box protein N3
LOC112213609	39.304	-1.05692	0.272298	-3.88147	0.000103826	0.00236795	uncharacterized LOC112213609
LOC100749220	1450.99	-0.424408	0.109502	-3.8758	0.000106275	0.00241727	39S ribosomal protein L16 mitochondrial
LOC105682143	35277.2	1.1544	0.298239	3.87072	0.000108514	0.0024626	protein lethal(2)essential for life
LOC100748246	15430.9	0.929461	0.240253	3.86867	0.000109431	0.00247779	6-phosphofructo-2-kinase/fructose-26-bisphosphatase 1
LOC100748701	337.456	0.659907	0.170714	3.86557	0.00011083	0.0025038	uncharacterized LOC100748701
LOC100744432	1652.46	0.356184	0.09221	3.86274	0.000112121	0.00252726	transformation/transcription domain-associated protein
LOC105681087	25761.5	1.16934	0.302885	3.86068	0.000113073	0.002543	cytochrome b5-related protein
LOC100742045	43720.5	0.519266	0.134591	3.85811	0.000114268	0.00256411	guanine nucleotide-binding protein subunit beta-like protein
LOC100747132	1248.81	0.330741	0.0857813	3.85563	0.000115432	0.00258443	protein TRC8 homolog
LOC100750145	3452.73	0.440377	0.114331	3.85176	0.00011727	0.00261973	uncharacterized LOC100750145
LOC112213950	82.619	2.79667	0.726241	3.85089	0.000117689	0.00262323	uncharacterized LOC112213950
LOC100746660	1438.14	0.386828	0.100484	3.84963	0.000118294	0.00262503	nuclear pore complex protein DDB_G0274915
LOC100745076	503.8	-0.52972	0.137593	-3.84991	0.000118162	0.00262503	bromodomain-containing protein 8
LOC100741443	26198.9	0.88656	0.230461	3.8469	0.000119621	0.00263693	probable cytochrome P450 28d2
LOC100740115	908.119	-0.415389	0.107963	-3.8475	0.000119332	0.00263693	DCN1-like protein 5
LOC100744910	895.771	-0.649481	0.168824	-3.84709	0.000119527	0.00263693	DNA replication licensing factor MCM4
LOC100746923	3953.81	0.871138	0.226484	3.84636	0.000119886	0.00263696	max dimerization protein 1
LOC100750183	1828.55	0.820499	0.213584	3.84158	0.000122245	0.00267708	partitioning defective 3 homolog
LOC100746706	2005.74	0.317502	0.0826394	3.84202	0.000122026	0.00267708	mucolipin-3
LOC100748639	6067.68	0.68889	0.179391	3.84017	0.000122951	0.00268667	tubulin-specific chaperone cofactor E-like protein
LOC100740709	3680.95	0.562207	0.146616	3.83456	0.000125788	0.00274268	ATP-binding cassette sub-family D member
LOC100744037	373.641	-0.618742	0.16144	-3.83264	0.000126777	0.00275822	E3 ubiquitin-protein ligase UHRF1
LOC100748998	757.367	0.457054	0.119345	3.82968	0.000128311	0.002768	uncharacterized LOC100748998
LOC100745195	5587.3	0.414435	0.10818	3.83096	0.000127643	0.002768	sequestosome-1
LOC112211972	626.22	-0.578553	0.151073	-3.82964	0.000128332	0.002768	coiled-coil domain-containing protein 58
LOC100749068	729.088	-0.78022	0.203717	-3.82993	0.000128181	0.002768	39S ribosomal protein L53 mitochondrial
LOC100743055	1362.37	0.400414	0.104635	3.82677	0.000129835	0.00279438	ragulator complex protein LAMTOR1
LOC100745367	3737.2	-6.06074	1.58429	-3.82552	0.000130495	0.00280256	uncharacterized LOC100745367
LOC100747645	3292.29	0.622561	0.1628	3.82408	0.000131262	0.002813	protein retinal degeneration B
LOC100740166	2668.5	-0.380051	0.0994069	-3.82318	0.000131741	0.00281586	reactive oxygen species modulator 1
LOC100749512	733.083	-0.601527	0.157354	-3.82277	0.000131958	0.00281586	prefoldin subunit 5
LOC117151151	1434.99	0.474556	0.124193	3.82112	0.000132849	0.00282883	uncharacterized LOC117151151
LOC100744986	733.199	-0.512237	0.134075	-3.82053	0.000133166	0.00282956	multifunctional methyltransferase subunit TRM112-like protein
LOC100749142	224.475	-0.612816	0.160489	-3.81843	0.000134305	0.00284773	zinc finger CCHC domain-containing protein 10
LOC100746720	1954.86	0.533861	0.140048	3.81197	0.000137862	0.00291525	COP9 signalosome complex subunit 7b
LOC100744069	1616.07	0.415549	0.109022	3.8116	0.000138072	0.00291525	CUGBP Elav-like family member 2
LOC100741232	33.5248	4.89629	1.28525	3.80959	0.000139199	0.00291533	putative uncharacterized protein DDB_G0294196
LOC100745764	9609.35	0.5413	0.142123	3.80867	0.000139716	0.00291533	activating transcription factor 3
LOC100740781	522.274	-0.539481	0.141588	-3.81022	0.000138845	0.00291533	D-beta-hydroxybutyrate dehydrogenase mitochondrial
LOC100743720	7276.56	-0.713582	0.187322	-3.80939	0.00013931	0.00291533	laminin subunit gamma-1
LOC100741542	460.389	-0.846648	0.222158	-3.81101	0.000138399	0.00291533	serine/threonine-protein kinase VRK1
LOC100745085	13969.7	-1.37985	0.36236	-3.80796	0.000140115	0.00291533	trypsin Blo t 3
LOC100743178	278.318	-1.44747	0.380091	-3.80822	0.00013997	0.00291533	cell division control protein 6 homolog
LOC100747545	743.222	-0.454168	0.119344	-3.80554	0.000141495	0.00293794	ubiquinone biosynthesis protein COQ9 mitochondrial
LOC100748732	6373.72	-0.965737	0.2542	-3.79912	0.000145213	0.00300889	pyruvate dehydrogenase E1 component subunit beta mitochondrial
LOC100745410	921.395	-0.405972	0.106957	-3.79567	0.000147245	0.00304468	methyltransferase-like protein 17 mitochondrial
LOC100743710	1820.67	0.440397	0.116241	3.78864	0.000151473	0.00312565	AF4/FMR2 family member 4
LOC100740622	987.231	0.289607	0.0765553	3.78298	0.00015496	0.00319102	myotubularin-related protein 10-B
LOC100748481	128.788	1.11736	0.295432	3.78211	0.000155504	0.00319565	5-hydroxytryptamine receptor
LOC100740558	3055.83	-0.533183	0.141083	-3.77923	0.000157314	0.00322624	isocitrate dehydrogenase [NAD] subunit gamma mitochondrial
LOC105681627	466.876	-0.411151	0.108972	-3.77299	0.000161303	0.00330127	N6-adenosine-methyltransferase catalytic subunit
LOC100748400	3927.86	0.521593	0.138289	3.77175	0.000162107	0.00331095	uncharacterized LOC100748400
LOC100742332	54.8373	3.20592	0.850716	3.7685	0.000164233	0.00334755	uncharacterized LOC100742332
LOC100742537	2618.58	1.41938	0.376915	3.76579	0.000166023	0.00337154	uncharacterized LOC100742537
LOC100743700	501.553	-0.448505	0.119103	-3.7657	0.000166084	0.00337154	tRNA-splicing endonuclease subunit Sen34
LOC100745845	5508.85	0.967345	0.257003	3.76394	0.000167255	0.00337478	cytochrome P450 6k1
LOC100749327	6438.13	0.350276	0.0930563	3.76413	0.00016713	0.00337478	neuropathy target esterase sws
LOC100749976	539.077	-0.75346	0.200158	-3.76432	0.000167004	0.00337478	replication factor C subunit 4
LOC100743102	1003.92	-0.605329	0.160924	-3.76158	0.000168846	0.00340002	small nuclear ribonucleoprotein Sm D3
LOC100747556	89.5424	-0.786569	0.209138	-3.76101	0.000169231	0.00340094	jerky protein homolog-like
LOC100748014	2101.41	0.748734	0.199105	3.7605	0.000169573	0.00340097	ecdysone-induced protein 74EF
LOC100741153	4909.23	-0.339953	0.0904572	-3.75816	0.000171164	0.00342603	ATP synthase subunit delta mitochondrial
LOC100749130	401.511	-0.452398	0.120462	-3.75553	0.000172976	0.00345538	protein FAM50 homolog
LOC100746515	2986.73	0.608954	0.162176	3.7549	0.000173408	0.0034571	MD-2-related lipid-recognition protein
LOC100747179	144.259	-0.822454	0.219149	-3.75294	0.000174773	0.00347739	mediator of RNA polymerase II transcription subunit 20
LOC100746169	1308.72	0.626124	0.166888	3.75176	0.0001756	0.00348692	E3 ubiquitin-protein ligase MYLIP
LOC100749415	40606.9	-0.473482	0.126261	-3.75002	0.00017682	0.00350419	troponin I
LOC100745732	3082.77	0.441059	0.117651	3.74886	0.000177637	0.00351313	TGF-beta-activated kinase 1 and MAP3K7-binding protein 3
LOC100744014	1460.61	0.381477	0.101771	3.74839	0.000177973	0.00351313	PHD finger protein rhinoceros
LOC100744007	5417.64	0.691222	0.184468	3.74712	0.000178877	0.00351352	uridine phosphorylase 1
LOC100749793	2192.12	0.441921	0.117944	3.74688	0.000179046	0.00351352	protein Smaug homolog 1
LOC100744682	438.064	-0.488483	0.130355	-3.74732	0.000178737	0.00351352	protein PBDC1
LOC100740641	3894.67	0.389551	0.104044	3.74409	0.000181048	0.00354586	inositol polyphosphate-4-phosphatase type I A
LOC100748898	484.458	-0.493632	0.13187	-3.74333	0.000181601	0.00354972	double-strand break repair protein MRE11
LOC100746296	819.989	-0.591857	0.158259	-3.73979	0.000184172	0.00359296	polyadenylate-binding protein 2-B
LOC100744559	1809.27	0.403785	0.108034	3.73757	0.000185804	0.00361775	zinc finger protein Noc
LOC100746547	17386.3	-0.813155	0.217674	-3.73565	0.00018723	0.00363844	heat shock 70 kDa protein cognate 5
LOC100741850	168.54	0.816024	0.21857	3.73348	0.000188856	0.00366292	zinc finger protein 717-like
LOC100747928	2893.02	-1.60142	0.429078	-3.73223	0.000189791	0.00367394	alkaline phosphatase 4
LOC100744589	3268.09	0.464557	0.124516	3.7309	0.000190799	0.00367922	E3 ubiquitin-protein ligase RNF13
LOC100746308	1330.47	-0.556406	0.149133	-3.73095	0.000190761	0.00367922	transmembrane protein 203
LOC100740034	1440.9	0.686799	0.184111	3.73035	0.000191212	0.0036801	sodium/calcium exchanger regulatory protein 1
LOC117151399	1832.27	0.318968	0.0855338	3.72915	0.000192129	0.00369066	piggyBac transposable element-derived protein 4-like
LOC100741014	707.3	-0.498358	0.133778	-3.72527	0.000195107	0.00373819	translation factor GUF1 homolog mitochondrial
LOC100743829	402.563	-0.556311	0.149347	-3.72495	0.000195351	0.00373819	condensin complex subunit 2
LOC100743452	445.711	-0.666536	0.179139	-3.72078	0.000198605	0.0037932	chromosome transmission fidelity protein 18 homolog
LOC100742831	6320.53	0.623321	0.167577	3.7196	0.000199535	0.00379648	probable galactose-1-phosphate uridylyltransferase
LOC100744134	1158.53	0.602293	0.161908	3.71996	0.000199251	0.00379648	unconventional myosin-If
LOC100748282	1471.55	-0.271	0.0728828	-3.71829	0.000200575	0.00380902	copper chaperone for superoxide dismutase
LOC100745053	4444.26	0.642521	0.172854	3.71713	0.000201501	0.00381937	fatty acid hydroxylase domain-containing protein 2
LOC100746268	3880.46	0.596731	0.160638	3.71476	0.000203398	0.00384802	uncharacterized LOC100746268
LOC100743404	116.965	0.6524	0.175709	3.71295	0.000204857	0.00386832	zinc finger protein 808
LOC100748866	1835.28	-0.458864	0.123657	-3.71078	0.000206625	0.00389435	uncharacterized LOC100748866
LOC100747572	2079.67	0.605901	0.163386	3.70841	0.000208563	0.00390881	PRKC apoptosis WT1 regulator protein
LOC100743011	1402.04	0.523457	0.14113	3.70903	0.000208055	0.00390881	uncharacterized LOC100743011
LOC100746673	2175.6	-0.281621	0.0759354	-3.70869	0.000208331	0.00390881	peroxiredoxin-6
LOC100749372	1217.57	0.320107	0.0863436	3.70737	0.000209425	0.00391761	phospholipase D3
LOC100747955	4410.62	0.679356	0.1833	3.70626	0.000210345	0.00392748	electron transfer flavoprotein subunit beta
LOC100748249	1071.49	0.477778	0.129098	3.7009	0.000214833	0.00400381	E3 ubiquitin-protein ligase MARCH8
LOC105680927	251.777	-0.564136	0.152581	-3.69728	0.000217922	0.00405383	small integral membrane protein 4
LOC100743216	2243.06	-0.555138	0.150358	-3.6921	0.000222407	0.00412959	protein PTCD3 homolog mitochondrial
LOC112212298	63.6938	1.60658	0.435674	3.68758	0.000226399	0.00419593	small nucleolar RNA U3
LOC100747471	21032.2	-0.486575	0.132044	-3.68495	0.000228752	0.0042317	SPARC
LOC100744656	695.982	-0.488404	0.132558	-3.68447	0.000229183	0.00423186	RWD domain-containing protein 4
LOC100741983	3085.8	0.437123	0.118672	3.68345	0.000230096	0.00424088	rho guanine nucleotide exchange factor 10
LOC100746128	2285.69	-0.41415	0.112458	-3.68271	0.000230764	0.00424537	ubiquitin carboxyl-terminal hydrolase isozyme L5
LOC100742853	25.443	1.43788	0.390828	3.67905	0.000234108	0.00429899	protein bric-a-brac 1-like
LOC117151721	122.528	0.929667	0.252876	3.67638	0.000236564	0.00433613	uncharacterized LOC117151721
LOC100741238	8346.3	-0.942391	0.25637	-3.6759	0.000237015	0.00433647	dihydrolipoyllysine-residue acetyltransferase component of pyruvate dehydrogenase complex mitochondrial
LOC100746124	637.895	-0.414812	0.112877	-3.6749	0.000237941	0.00434546	scm-like with four MBT domains protein 1
LOC100744520	653.221	-0.717204	0.19521	-3.67401	0.00023877	0.00435266	required for meiotic nuclear division protein 1 homolog
LOC100744823	1001.32	-0.365714	0.0995547	-3.6735	0.000239254	0.00435355	structural maintenance of chromosomes protein 4
LOC100741779	1694.8	4.38992	1.19556	3.67186	0.000240789	0.00437353	la-related protein 6
LOC100740252	14920	0.276695	0.0754186	3.66879	0.000243697	0.00440951	protein hu-li tai shao
LOC100747828	450.441	-0.447014	0.121864	-3.66814	0.000244319	0.00440951	FGFR1 oncogene partner 2 homolog
LOC100744721	1151.96	-0.45922	0.125193	-3.66811	0.00024435	0.00440951	39S ribosomal protein L30 mitochondrial
LOC100745956	925.501	-0.589499	0.160718	-3.66792	0.000244532	0.00440951	rRNA methyltransferase 3 mitochondrial
LOC100742970	5059.03	0.663266	0.180914	3.66619	0.000246193	0.00443147	uncharacterized LOC100742970
LOC100744560	5279.19	0.629466	0.171937	3.66103	0.000251206	0.00450551	protein peste
LOC100749403	19431.1	0.475034	0.129749	3.66119	0.000251049	0.00450551	40S ribosomal protein S19
LOC105680615	710.893	0.385273	0.105269	3.65989	0.000252324	0.00451746	cytochrome b561
LOC100740149	1248.76	0.341023	0.0932517	3.65701	0.00025517	0.00456025	caspase-1
LOC100746316	2002.76	1.01589	0.278022	3.65399	0.000258195	0.00460608	fatty-acid amide hydrolase 2-like
LOC100748513	2819.51	0.329595	0.0902532	3.6519	0.000260311	0.00463558	ectopic P granules protein 5 homolog
LOC105681254	287.487	2.47875	0.680153	3.6444	0.000268019	0.00476436	uncharacterized LOC105681254
LOC100740669	65650.4	0.498812	0.136911	3.64332	0.000269141	0.00477582	vanin-like protein 1
LOC100740272	1994.77	-0.383432	0.105324	-3.64048	0.000272131	0.00482034	coatomer subunit zeta-1
LOC100746739	5062.68	-1.05207	0.289048	-3.63979	0.000272863	0.00482476	putative tricarboxylate transport protein mitochondrial
LOC100742427	5728.36	0.723865	0.198918	3.63901	0.000273686	0.00482903	protein Skeletor isoforms B/C
LOC100741381	902.976	-0.55561	0.152716	-3.6382	0.000274552	0.00482903	probable small nuclear ribonucleoprotein E
LOC100746861	1675.21	-0.649423	0.178501	-3.6382	0.000274548	0.00482903	eukaryotic translation initiation factor 3 subunit M
LOC100749038	263.133	0.726857	0.200103	3.6324	0.000280793	0.00493014	uncharacterized LOC100749038
LOC100746029	1079.87	-0.616074	0.169664	-3.63113	0.00028218	0.00493749	UPF0160 protein MYG1 mitochondrial
LOC100744580	26.1062	-1.61034	0.443485	-3.63112	0.000282199	0.00493749	histone H2A-like
LOC100750139	24900.2	0.691388	0.190482	3.62968	0.000283768	0.00495628	glutamine synthetase 2 cytoplasmic
LOC100744438	777.627	0.474421	0.130726	3.62911	0.000284395	0.00495858	zinc finger protein Elbow
LOC100742227	4336.64	0.520325	0.14342	3.62798	0.000285649	0.00497178	WW domain-binding protein 2
LOC100741256	3690.79	0.67126	0.185127	3.62595	0.000287906	0.0049937	transducin beta-like protein 2
LOC100747244	5391.64	-1.02749	0.283341	-3.62635	0.000287455	0.0049937	adenosylhomocysteinase
LOC100750012	1907.86	1.05682	0.291573	3.62455	0.000289465	0.00501205	pyrokinin-1 receptor
LOC100746266	1015.78	-0.598143	0.165076	-3.62345	0.000290705	0.00502483	probable ATP-dependent RNA helicase DDX27
LOC100749114	41.5378	2.20294	0.608503	3.62026	0.000294308	0.00507834	dual specificity protein phosphatase CDC14C-like
LOC112212192	33.8493	2.09729	0.579763	3.6175	0.000297468	0.0050977	uncharacterized LOC112212192
LOC117152548	73.565	1.46625	0.405187	3.6187	0.000296091	0.0050977	uncharacterized LOC117152548
LOC100749813	5814.37	-0.286971	0.0793205	-3.61786	0.000297046	0.0050977	putative ATP synthase subunit f mitochondrial
LOC100748610	322.113	-0.580709	0.1605	-3.61813	0.000296742	0.0050977	transcription initiation factor TFIID subunit 5
LOC100744154	493.871	-0.377913	0.104481	-3.61705	0.000297985	0.00509784	exosome complex component RRP43
LOC100741489	1209.73	-0.428852	0.118643	-3.61463	0.000300774	0.00513237	histone H3.3A
LOC100740774	1586.28	-0.82246	0.22755	-3.61441	0.00030103	0.00513237	translocon-associated protein subunit delta
LOC100744606	8709.99	-0.827502	0.229	-3.61355	0.000302033	0.00514073	elongation factor 1-beta'
LOC100743890	704.266	-0.448874	0.124246	-3.61277	0.000302938	0.00514737	mitochondrial import inner membrane translocase subunit Tim16
LOC100743296	6035.95	-0.538671	0.149144	-3.61174	0.000304144	0.00515911	synaptic vesicle glycoprotein 2A
LOC100740743	538.501	-0.41112	0.11385	-3.61105	0.000304956	0.00516413	histone PARylation factor 1
LOC100740487	961.598	0.370035	0.102571	3.60762	0.000309022	0.00522414	DNA polymerase iota
LOC100745400	3134.93	-0.957479	0.265818	-3.60201	0.000315764	0.00532912	NPC intracellular cholesterol transporter 1 homolog 1b-like
LOC100740942	4406.56	0.594961	0.165263	3.60008	0.000318119	0.00535982	RB1-inducible coiled-coil protein 1
LOC100744938	4189.6	0.529656	0.147325	3.59516	0.000324195	0.00545301	ras-related protein Rab-18
LOC100749066	1160.47	0.399028	0.111063	3.5928	0.000327142	0.00549334	uncharacterized LOC100749066
LOC112212496	147.735	0.910684	0.253574	3.59139	0.000328919	0.00551393	uncharacterized LOC112212496
LOC100743867	901.599	-0.307998	0.0858154	-3.58907	0.000331857	0.00554461	elongin-B
LOC100745379	593.475	-0.414863	0.115585	-3.58926	0.000331612	0.00554461	SET domain-containing protein SmydA-8
LOC100749904	476.319	-0.44047	0.122744	-3.58854	0.000332539	0.00554674	U4/U6.U5 small nuclear ribonucleoprotein 27 kDa protein
LOC100746845	2169.5	0.595325	0.165918	3.58807	0.000333134	0.00554742	b(0+)-type amino acid transporter 1
LOC100749336	18975.5	0.683931	0.190932	3.58207	0.000340883	0.00566704	pyruvate carboxylase mitochondrial
LOC105682167	34121.9	1.2039	0.336341	3.57939	0.000344399	0.00571599	uncharacterized LOC105682167
LOC100745254	762.125	-1.32965	0.371568	-3.57848	0.000345602	0.00572646	uncharacterized LOC100745254
LOC112213769	191.868	2.43864	0.681822	3.57665	0.00034802	0.005757	uncharacterized LOC112213769
LOC100748709	3013.04	0.740491	0.207066	3.57611	0.000348748	0.00575953	transmembrane protein KIAA1109
LOC100740151	169.835	-1.54636	0.432991	-3.57134	0.000355155	0.00585567	histone H2B
LOC100743752	4651.91	-0.646627	0.181403	-3.56459	0.000364419	0.00599854	multiple inositol polyphosphate phosphatase 1
LOC100740841	56.3174	1.17577	0.330108	3.56177	0.000368369	0.00604366	uncharacterized LOC100740841
LOC100741958	1014.49	0.295131	0.0828528	3.56211	0.000367886	0.00604366	atypical protein kinase C
LOC100741917	9382.98	-0.836801	0.235083	-3.5596	0.000371424	0.00608382	triosephosphate isomerase
LOC100741606	3804.79	1.34335	0.377602	3.55757	0.000374307	0.00610465	high affinity cAMP-specific and IBMX-insensitive 3'5'-cyclic phosphodiesterase 8
LOC100746793	1997.67	0.40845	0.114817	3.55741	0.000374526	0.00610465	transmembrane protein 135
LOC100747109	5081.49	-0.691054	0.194239	-3.55776	0.000374033	0.00610465	T-complex protein 1 subunit delta
LOC100748683	3338.13	-0.383782	0.108313	-3.54328	0.00039518	0.00643083	aspartate aminotransferase mitochondrial
LOC100742274	5225.27	-0.863136	0.24391	-3.53876	0.000402017	0.00653147	inorganic pyrophosphatase
LOC100744729	2533.99	0.962372	0.272088	3.53699	0.000404716	0.00656466	uncharacterized LOC100744729
LOC100744662	12475.5	0.518668	0.146783	3.53358	0.000409979	0.00663928	methionine aminopeptidase 2
LOC100744015	163.679	2.10154	0.595234	3.5306	0.000414612	0.00664973	uncharacterized LOC100744015
LOC100744770	31131.2	0.478502	0.135496	3.53149	0.000413219	0.00664973	uncharacterized LOC100744770
LOC100748809	2063.61	-0.341653	0.0967263	-3.53216	0.000412181	0.00664973	transcription factor A mitochondrial
LOC100749240	718.962	-0.410767	0.116317	-3.53146	0.000413277	0.00664973	uncharacterized protein C19orf47 homolog
LOC100747769	1113.16	-0.499485	0.141449	-3.53121	0.000413659	0.00664973	H/ACA ribonucleoprotein complex subunit 1
LOC100748060	4378.02	-0.672428	0.190437	-3.53098	0.000414028	0.00664973	10 kDa heat shock protein mitochondrial
LOC100741969	278.58	-0.500171	0.141719	-3.52932	0.000416635	0.00667149	zinc finger protein 346
LOC100746906	363.973	-0.455927	0.129206	-3.52869	0.000417615	0.00667651	mitotic checkpoint protein BUB3
LOC100746478	21898.3	1.15557	0.327592	3.52748	0.000419532	0.00669645	chymotrypsin inhibitor
LOC100741986	1156.83	-0.320075	0.0907881	-3.52552	0.000422658	0.0067356	protein TIPIN homolog
LOC100742634	37.4047	1.29885	0.368523	3.52448	0.00042432	0.00675134	uncharacterized LOC100742634
LOC100745646	5770.46	0.418455	0.118767	3.52334	0.00042614	0.00676954	peroxisomal multifunctional enzyme type 2
LOC100742306	6592.64	1.61316	0.458461	3.51865	0.000433751	0.00687952	uncharacterized LOC100742306
LOC100744053	5111.53	-0.701701	0.199463	-3.51794	0.000434906	0.00688694	T-complex protein 1 subunit alpha
LOC100747252	1359.09	0.609129	0.173232	3.51627	0.000437658	0.00691956	mucin-5AC
LOC100743618	2466.68	-0.461422	0.131265	-3.51519	0.00043944	0.00693677	eukaryotic translation initiation factor 3 subunit F
LOC100746615	712.187	-0.397873	0.113224	-3.51403	0.00044137	0.00695627	protein kinase C brain isozyme
LOC100740118	3034.33	0.800779	0.227912	3.51355	0.000442162	0.00695779	glutaryl-CoA dehydrogenase mitochondrial
LOC100741662	1861.26	1.03923	0.295886	3.51225	0.000444322	0.0069808	phosphotriesterase-related protein
LOC100747889	14522.8	-3.35745	0.956571	-3.50988	0.000448305	0.00703234	mucin-2-like
LOC100746180	705.265	0.393644	0.112197	3.50851	0.000450628	0.00705773	vitamin K epoxide reductase complex subunit 1-like protein 1
LOC100746205	3784.71	0.465983	0.132877	3.50689	0.000453383	0.00708978	chromodomain-helicase-DNA-binding protein 1
LOC100746182	3909.46	0.486727	0.138809	3.50645	0.000454129	0.00709037	sterol regulatory element-binding protein cleavage-activating protein
LOC100749668	1199.21	-0.275087	0.0785056	-3.50404	0.000458251	0.00714357	protein FMC1 homolog
LOC100746619	1610.95	-0.264696	0.0755796	-3.50222	0.000461405	0.00718155	SWI/SNF-related matrix-associated actin-dependent regulator of chromatin subfamily B member 1
LOC100742925	364.771	-0.725159	0.20712	-3.50116	0.000463244	0.00719899	DNA primase large subunit
LOC100747760	2049.19	0.91108	0.260355	3.49937	0.000466351	0.00723603	lysozyme
LOC100748337	1912.71	0.686033	0.19616	3.49732	0.000469959	0.00726948	D-aspartate oxidase
LOC100749945	2191.83	-0.294754	0.0842779	-3.49741	0.000469807	0.00726948	small nuclear ribonucleoprotein-associated protein B
LOC100741456	63.5583	0.74518	0.213286	3.49381	0.00047618	0.007343	leucine-rich repeat-containing protein 15-like
LOC100747032	11547	-0.7454	0.213328	-3.49415	0.000475566	0.007343	RNA-binding protein squid
LOC100741074	672.626	-0.365415	0.104655	-3.49161	0.000480112	0.00739224	39S ribosomal protein L14 mitochondrial
LOC100741704	1237.4	0.465275	0.13328	3.49095	0.000481309	0.0073993	protein FAM177A1
LOC100742768	1249.38	-0.332735	0.0953469	-3.48973	0.000483517	0.00742184	programmed cell death protein 5
LOC100747669	2870.91	-0.536941	0.154011	-3.48638	0.000489602	0.00750373	serine/arginine-rich splicing factor 2
LOC100744971	4516.26	0.393077	0.112849	3.48321	0.000495441	0.00758162	transmembrane protein 184C
LOC100744120	7050.4	0.356085	0.102267	3.48191	0.000497854	0.00759709	ras-related protein Rab-7a
LOC100740357	732.716	-0.349076	0.100256	-3.48185	0.000497971	0.00759709	histone deacetylase complex subunit SAP18
LOC100742348	5028.76	0.784485	0.225335	3.48142	0.000498768	0.00759767	beta-galactosidase
LOC100746831	8448.86	0.520184	0.149506	3.47935	0.000502636	0.00763336	uncharacterized protein CG43427
LOC100744452	638.436	-0.783074	0.225057	-3.47944	0.000502462	0.00763336	insulin-like growth factor-binding protein complex acid labile subunit
LOC100740700	59.8204	1.65275	0.475205	3.47798	0.000505207	0.00764918	tachykinin-like peptides receptor 86C
LOC100740240	1148.59	-0.438231	0.126001	-3.47799	0.000505185	0.00764918	39S ribosomal protein L37 mitochondrial
LOC100741146	756.1	0.511745	0.147198	3.47657	0.000507866	0.00767783	estradiol 17-beta-dehydrogenase 8
LOC100748852	4338.35	0.418948	0.120551	3.47526	0.000510352	0.0076986	protein mesh
LOC100743944	9685.25	-0.576369	0.16586	-3.47504	0.000510778	0.0076986	growth hormone-inducible transmembrane protein
LOC100741619	3915.14	0.512223	0.147557	3.47136	0.000517824	0.00779306	zinc finger FYVE domain-containing protein 1
LOC100742819	716.515	-0.31235	0.0900232	-3.46966	0.000521119	0.00783087	ubiquitin thioesterase otubain-like
LOC100745243	1409.52	0.50523	0.145739	3.46667	0.000526944	0.00790653	UPF0183 protein CG7083
LOC100749018	1763.06	-0.317859	0.0917529	-3.46429	0.000531625	0.00796482	28S ribosomal protein S14 mitochondrial
LOC100745608	103.368	3.07481	0.88771	3.46375	0.000532706	0.00796909	cyclin-dependent kinase inhibitor 1C-like
LOC100740921	1034.25	-0.37255	0.107743	-3.45776	0.00054468	0.00813606	probable malonyl-CoA-acyl carrier protein transacylase mitochondrial
LOC100744799	505.812	0.907491	0.262532	3.45669	0.000546856	0.00815638	zinc finger and BTB domain-containing protein 12-like
LOC100740996	528.185	-0.330251	0.0955623	-3.45588	0.000548504	0.0081687	DNA/RNA-binding protein KIN17
LOC100741448	405.466	-0.495192	0.143306	-3.45548	0.000549314	0.0081687	TATA box-binding protein-like protein 1
LOC100748671	13595.4	0.647555	0.18747	3.45419	0.000551949	0.00819571	zinc finger CCCH domain-containing protein 13
LOC100744033	389.451	0.937979	0.271616	3.45332	0.000553724	0.00819774	cysteine-rich venom protein 6
LOC100745688	410.043	-0.500845	0.145022	-3.45357	0.000553213	0.00819774	DNA-directed RNA polymerase II subunit RPB3
LOC100746936	2868.2	0.347499	0.100651	3.4525	0.000555418	0.00821068	OTU domain-containing protein 7A
LOC105680259	49040	-0.512961	0.148724	-3.44909	0.000562482	0.00830283	actin indirect flight muscle-like
LOC100745545	3851.48	0.578676	0.167917	3.4462	0.000568537	0.00836246	uncharacterized LOC100745545
LOC100745074	1923.04	-0.284837	0.0826581	-3.44596	0.000569029	0.00836246	28S ribosomal protein S29 mitochondrial
LOC100744380	1106.39	-0.342686	0.0994264	-3.44663	0.000567632	0.00836246	mitochondrial import receptor subunit TOM7 homolog
LOC100745671	393.019	0.501463	0.145742	3.44077	0.000580061	0.00849964	2-oxoglutarate and iron-dependent oxygenase JMJD4
LOC100748734	550.6	-1.84776	0.537018	-3.44077	0.000580059	0.00849964	kunitz-type serine protease inhibitor Bt-KTI-like
LOC100745216	14038.6	0.594881	0.17304	3.43783	0.000586395	0.00851762	double-stranded RNA-binding protein Staufen homolog 2
LOC100747243	1121.79	0.523935	0.152345	3.43913	0.000583586	0.00851762	putative phosphatidate phosphatase
LOC100743621	657.116	-0.533212	0.155095	-3.43797	0.000586082	0.00851762	exosome complex component RRP41
LOC100743430	596.065	-0.597604	0.173807	-3.43832	0.000585326	0.00851762	putative ATPase N2B
LOC100749192	502.141	-0.895812	0.260514	-3.43863	0.000584671	0.00851762	uncharacterized LOC100749192
LOC105680901	474.126	-3.76405	1.09429	-3.43973	0.000582289	0.00851762	chymotrypsin-2
LOC100748677	1462.11	0.441625	0.128495	3.4369	0.000588412	0.00852711	neurofibromin
LOC100747206	391.792	-0.625264	0.181935	-3.43674	0.000588752	0.00852711	replication protein A 32 kDa subunit-like
LOC100746276	390.941	0.329532	0.0959178	3.43557	0.000591318	0.00855189	macoilin-1
LOC100743379	811.42	-0.29398	0.0855939	-3.43459	0.000593446	0.00857028	trafficking protein particle complex subunit 11
LOC100740470	1264.6	0.605637	0.176565	3.4301	0.000603364	0.00870095	ankyrin-3
LOC100746469	7485.6	-0.413374	0.120542	-3.42929	0.000605161	0.00871431	leupaxin
LOC100749776	77.3981	2.01116	0.586908	3.4267	0.000610975	0.00876022	fatty acyl-CoA reductase 1-like
LOC100743093	371.974	0.708268	0.206647	3.42742	0.000609343	0.00876022	pituitary homeobox 3
LOC105680498	3581.47	-0.374564	0.109305	-3.42679	0.000610768	0.00876022	zinc finger protein 706
LOC100745127	426.16	-0.514547	0.150192	-3.42592	0.000612713	0.00877258	histone RNA hairpin-binding protein
LOC100745570	286.63	1.0671	0.31155	3.42513	0.000614516	0.00878582	neuropeptide CCHamide-1 receptor-like
LOC100746920	381.935	1.2035	0.351469	3.42421	0.00061659	0.0088029	protein I'm not dead yet
LOC100745943	6706.44	1.06045	0.309837	3.4226	0.00062026	0.00884267	ATP-binding cassette sub-family A member 13
LOC100743060	606.612	-0.428466	0.125393	-3.41698	0.000633202	0.00901435	mitochondrial assembly of ribosomal large subunit protein 1
LOC100747843	2373.94	0.409228	0.119808	3.41569	0.000636199	0.00904415	circadian locomoter output cycles protein kaput
LOC105682045	2493.88	0.996867	0.292071	3.4131	0.000642279	0.00911587	late embryogenesis abundant protein At3g53040
LOC100742646	43008.4	-0.403274	0.118166	-3.41277	0.000643066	0.00911587	myosin regulatory light chain 2
LOC100743288	2416.78	0.432788	0.12692	3.40993	0.000649796	0.00919824	bicaudal D-related protein homolog
LOC100748664	1548.7	1.0874	0.318968	3.40911	0.000651751	0.00921289	intraflagellar transport protein 88 homolog
LOC112212071	12940.2	1.13569	0.333235	3.40808	0.000654208	0.00923457	uncharacterized LOC112212071
LOC100743929	1196.65	-0.552936	0.162322	-3.40641	0.000658232	0.00927829	hsp90 co-chaperone Cdc37
LOC105681953	18959.5	0.776924	0.22825	3.40382	0.000664496	0.00932778	cytochrome P450 6j1
LOC100740535	1359.65	0.596597	0.175313	3.40304	0.000666403	0.00932778	uncharacterized LOC100740535
LOC100741932	2412.97	0.353226	0.103781	3.40357	0.000665108	0.00932778	embryonic polarity protein dorsal
LOC100743249	1577.45	-0.411933	0.121006	-3.40422	0.000663525	0.00932778	tetratricopeptide repeat protein 7B
LOC100745575	484.146	-1.07249	0.315137	-3.40325	0.000665903	0.00932778	troponin C
LOC117152070	241.98	1.72466	0.507075	3.4012	0.00067091	0.00936614	uncharacterized LOC117152070
LOC100742104	2388.75	-0.390104	0.114697	-3.40116	0.000671015	0.00936614	succinate dehydrogenase [ubiquinone] cytochrome b small subunit mitochondrial
LOC105682044	1658.97	0.97654	0.287231	3.39984	0.000674251	0.0093982	late embryogenesis abundant protein ECP63-like
LOC100742631	273.514	5.9042	1.73752	3.39806	0.000678644	0.00944627	transmembrane protease serine 9-like
LOC100743067	3111.38	-0.436222	0.128432	-3.39652	0.000682494	0.00948666	probable cytosolic oligopeptidase A
LOC105680771	772.975	0.582854	0.171637	3.39586	0.000684127	0.00949618	transposable element Tcb2 transposase
LOC100750155	1935.03	-0.409569	0.120763	-3.39151	0.000695089	0.00963497	cysteine--tRNA ligase cytoplasmic
LOC100742690	2384.21	-0.334501	0.0987075	-3.38881	0.000701954	0.00970325	26S proteasome non-ATPase regulatory subunit 7
LOC100748491	1528.84	-0.354379	0.104571	-3.38887	0.000701814	0.00970325	adenylate kinase isoenzyme 6
LOC100747497	1523.41	0.886825	0.262087	3.38371	0.000715141	0.00983123	molybdenum cofactor sulfurase
LOC100745073	4435.28	0.871907	0.257672	3.38378	0.000714942	0.00983123	xanthine dehydrogenase
LOC100740495	1092.18	0.339802	0.100413	3.38403	0.000714298	0.00983123	NF-X1-type zinc finger protein NFXL1
LOC100743808	33464.2	-0.466877	0.13797	-3.38391	0.000714627	0.00983123	ATP synthase subunit beta mitochondrial
LOC100748840	2751.74	-0.347742	0.102876	-3.3802	0.000724322	0.00994378	mitochondrial-processing peptidase subunit alpha
LOC100740934	1593.46	-0.417653	0.123597	-3.37915	0.000727097	0.0099682	mitochondrial intermediate peptidase
LOC100744132	1290.05	-0.568039	0.168158	-3.37801	0.000730112	0.00999585	methionine-R-sulfoxide reductase B1
LOC100741717	4033.26	0.456044	0.135151	3.37432	0.000739975	0.010117	electron transfer flavoprotein subunit alpha mitochondrial
LOC100747681	1050.36	1.42409	0.42217	3.37327	0.000742811	0.0101195	extracellular signal-regulated kinase 2
LOC100745925	242.191	1.22942	0.364473	3.37313	0.000743191	0.0101195	inducible metalloproteinase inhibitor protein-like
LOC100749274	2116.24	0.378315	0.11215	3.37331	0.000742699	0.0101195	pleckstrin homology domain-containing family M member 1
LOC100745606	1562.41	-0.410626	0.12179	-3.3716	0.000747333	0.0101621	myotrophin
LOC100744929	878.164	-0.323249	0.0958945	-3.37088	0.000749275	0.0101747	NADH dehydrogenase [ubiquinone] 1 alpha subcomplex subunit 2
LOC105680250	28.1922	1.71535	0.509042	3.36976	0.000752328	0.0102023	neurogenic locus notch homolog protein 1-like
LOC100748557	1784.47	0.259016	0.0768976	3.36833	0.000756258	0.0102417	liprin-alpha-1
LOC100743476	2261.83	0.563629	0.167401	3.36694	0.000760071	0.0102656	DNA repair protein complementing XP-C cells homolog
LOC117152318	221.224	-0.539774	0.160302	-3.36723	0.000759279	0.0102656	uncharacterized LOC117152318
LOC100740848	428.038	-0.354179	0.105217	-3.36619	0.000762155	0.010266	anaphase-promoting complex subunit 4
LOC100744314	2449.35	-0.486439	0.1445	-3.36636	0.000761683	0.010266	ATP-dependent RNA helicase DHX30
LOC100742934	763.525	-0.29031	0.0863129	-3.36346	0.000769725	0.010354	nuclear transcription factor Y subunit alpha
LOC100745798	194.727	0.781519	0.232394	3.36291	0.000771259	0.0103608	Krueppel-like factor 6
LOC100741699	2109.91	-0.204596	0.0608468	-3.36247	0.000772474	0.0103632	serine/arginine repetitive matrix protein 2
LOC100745823	4599.63	0.415764	0.123673	3.36181	0.000774337	0.0103743	solute carrier family 41 member 1
LOC100749156	31152.6	1.0226	0.304309	3.36039	0.000778337	0.0104104	cytochrome P450 9e2
LOC100748324	58375.1	0.36841	0.109642	3.36011	0.000779114	0.0104104	ferritin subunit
LOC100748492	2232.47	0.449506	0.133853	3.3582	0.000784509	0.0104685	histone-lysine N-methyltransferase trithorax
LOC100748309	8843.5	-0.738214	0.21997	-3.35598	0.00079084	0.0105389	glycogen [starch] synthase
LOC117152164	47.0686	2.14014	0.637978	3.35457	0.000794873	0.0105645	uncharacterized LOC117152164
LOC100743053	1358.61	-0.385489	0.114914	-3.35458	0.000794851	0.0105645	uncharacterized LOC100743053
LOC100743302	587.984	-0.530631	0.15824	-3.35332	0.000798485	0.0105985	cysteine-rich with EGF-like domain protein 2
LOC100741064	39.6865	2.24624	0.670253	3.35133	0.000804242	0.0106607	15-hydroxyprostaglandin dehydrogenase [NAD(+)]
LOC112213734	273.032	-0.581672	0.173602	-3.35061	0.000806345	0.0106745	uncharacterized LOC112213734
LOC100742142	395.087	-0.381038	0.113805	-3.34818	0.000813455	0.0107544	serine/threonine-protein kinase greatwall
LOC100745987	358.603	-1.18882	0.355151	-3.34735	0.00081588	0.0107722	ejaculatory bulb-specific protein 3-like
LOC100743884	741.928	-0.401696	0.120068	-3.34558	0.000821106	0.0108269	UPF0545 protein C22orf39 homolog
LOC100747311	722.7	-0.47551	0.142177	-3.3445	0.000824325	0.0108551	mediator of RNA polymerase II transcription subunit 10
LOC100749676	417.024	0.580895	0.173742	3.34343	0.000827497	0.0108825	S-adenosylmethionine sensor upstream of mTORC1
LOC100742043	1101.74	0.937122	0.280372	3.34242	0.000830509	0.0109078	follistatin-related protein 5
LOC100745259	1315.05	-0.384515	0.115074	-3.34147	0.000833355	0.0109308	cyclin-dependent kinase 10
LOC100744886	8324.53	-0.615372	0.184208	-3.34064	0.00083587	0.0109495	phosphoglycerate mutase 2
LOC100744454	1670	-0.336604	0.100774	-3.34018	0.000837249	0.0109532	NEDD8
LOC100745806	3298.7	0.523713	0.156821	3.33955	0.00083914	0.0109636	cytosolic purine 5'-nucleotidase
LOC100742359	271.864	-0.82562	0.247475	-3.33618	0.00084939	0.0110831	protein timeless homolog
LOC100741877	4972.09	-0.860759	0.258272	-3.33277	0.000859872	0.0112052	eukaryotic translation initiation factor 2 subunit 2
LOC100749100	5217.84	-0.859737	0.257997	-3.33235	0.000861163	0.0112074	insulin-like growth factor 2 mRNA-binding protein 1
LOC100745822	743.096	-0.353216	0.10603	-3.33129	0.000864458	0.0112248	ER membrane protein complex subunit 2
LOC100741229	4561.26	-0.580419	0.174237	-3.33119	0.000864741	0.0112248	heat shock protein 75 kDa mitochondrial
LOC100745825	2623.28	-0.371654	0.111603	-3.33016	0.000867957	0.011252	eukaryotic translation initiation factor 2 subunit 1
LOC100743813	2964.05	0.395315	0.118906	3.3246	0.000885448	0.0114639	polyadenylate-binding protein-interacting protein 2
LOC100747935	3649.78	0.504437	0.151809	3.32285	0.000891021	0.0115211	serine/threonine-protein kinase/endoribonuclease IRE1
LOC100744842	2819.48	-0.418286	0.125978	-3.32031	0.000899163	0.0116014	50S ribosomal protein L1
LOC100742144	416.068	-0.682698	0.20562	-3.32019	0.000899551	0.0116014	exodeoxyribonuclease
LOC100746125	179.924	1.33341	0.401787	3.31869	0.000904408	0.0116491	2-oxoglutarate dehydrogenase mitochondrial-like
LOC100740936	84020	-0.423631	0.127674	-3.31808	0.000906386	0.0116595	actin clone 205
LOC100741808	457.195	-0.398756	0.120222	-3.31683	0.000910448	0.0116818	graves disease carrier protein-like
LOC100745843	248.093	-0.767026	0.231246	-3.31693	0.000910138	0.0116818	transmembrane protein 231-like
LOC100742644	689.142	-0.552755	0.166675	-3.31637	0.000911953	0.0116861	ubiquinol-cytochrome-c reductase complex assembly factor 1
LOC100743182	2236.74	0.41042	0.123935	3.31159	0.000927682	0.0118724	plexin-A4
LOC100740634	712.585	0.626365	0.189187	3.31082	0.000930215	0.0118896	homeobox protein 2-like
LOC100749611	2024.18	-0.589942	0.178287	-3.30894	0.000936506	0.0119548	signal peptidase complex catalytic subunit SEC11A
LOC100742420	10476.9	0.480754	0.14546	3.30507	0.000949536	0.0120952	E3 ubiquitin-protein ligase UBR4
LOC100742695	2866.82	-0.833757	0.252275	-3.30495	0.00094992	0.0120952	MFS-type transporter SLC18B1-like
LOC105680555	385.441	1.47688	0.447392	3.30108	0.000963143	0.0122377	sperm mitochondrial-associated cysteine-rich protein
LOC100743907	2424.01	0.268978	0.0814849	3.30096	0.00096356	0.0122377	AT-rich interactive domain-containing protein 2
LOC100749435	418.824	-0.769313	0.233105	-3.30028	0.000965874	0.0122515	DNA replication licensing factor Mcm6
LOC100748645	116.837	-0.87918	0.266448	-3.29963	0.00096811	0.0122644	uncharacterized LOC100748645
LOC100740036	1354.06	0.2846	0.086274	3.29879	0.000971024	0.0122857	sorting nexin-29
LOC100747095	12073.2	-0.996208	0.302405	-3.29429	0.000986708	0.0124684	GTP-binding nuclear protein Ran
LOC105680944	717.16	0.40126	0.121875	3.2924	0.000993375	0.0125079	rRNA methyltransferase 2 mitochondrial
LOC100746879	985.309	0.291663	0.0885884	3.29234	0.000993581	0.0125079	5-demethoxyubiquinone hydroxylase mitochondrial
LOC100742683	304.641	-0.423313	0.128568	-3.29252	0.000992926	0.0125079	uncharacterized LOC100742683
LOC100744265	322.399	0.550487	0.167221	3.29198	0.000994854	0.0125082	phosphofurin acidic cluster sorting protein 2
LOC100743750	2605.11	0.412307	0.125281	3.29107	0.000998082	0.0125248	transmembrane and coiled-coil domains protein 2
LOC100748058	855.024	-0.703548	0.213786	-3.2909	0.00099868	0.0125248	DNA replication factor Cdt1
LOC100750109	266.1	-0.430163	0.130793	-3.28889	0.00100583	0.0125986	uncharacterized LOC100750109
LOC100742980	1397.17	-0.489243	0.148774	-3.28849	0.00100727	0.012601	pre-mRNA-processing factor 19
LOC100744181	1489.62	0.326895	0.0994911	3.28567	0.00101742	0.0127024	dedicator of cytokinesis protein 3
LOC100746792	20159.2	-0.786135	0.239272	-3.28553	0.00101792	0.0127024	tubulin alpha-1 chain
LOC100749363	529.115	0.407877	0.124188	3.28434	0.00102222	0.0127402	zinc finger protein 2 homolog
LOC100743164	2072.18	0.327369	0.0996865	3.28399	0.00102349	0.0127402	homeobox protein abdominal-A homolog
LOC100740246	937.368	-0.41419	0.126201	-3.28199	0.00103077	0.0128149	malectin-A
LOC100746399	713.981	-0.33183	0.101167	-3.28002	0.001038	0.012841	28S ribosomal protein S18c mitochondrial
LOC100740003	746.821	-0.356502	0.108679	-3.28033	0.00103685	0.012841	WD repeat-containing protein 74
LOC100748260	3164.53	-0.511834	0.156017	-3.28063	0.00103576	0.012841	mitochondrial import inner membrane translocase subunit TIM50-C
LOC105680490	1016.25	-0.589383	0.179633	-3.28104	0.00103426	0.012841	solute carrier family 25 member 35
LOC100745783	4815.94	-0.22181	0.0676328	-3.27962	0.00103948	0.0128433	uncharacterized LOC100745783
LOC100749270	2033.71	0.219304	0.0669076	3.27771	0.00104653	0.0129146	methylcrotonoyl-CoA carboxylase beta chain mitochondrial
LOC100743382	187.421	0.87047	0.265783	3.27511	0.00105619	0.0130177	tyramine/octopamine receptor
LOC100743354	386.087	1.79202	0.547763	3.27153	0.00106966	0.0131674	tumor necrosis factor receptor superfamily member 4-like
LOC100745887	1739.77	-0.391194	0.119617	-3.27038	0.00107402	0.0131887	E3 ubiquitin-protein ligase TRIM23
LOC100740177	82.0488	-1.54858	0.473484	-3.27062	0.00107314	0.0131887	uncharacterized LOC100740177
LOC100745876	315.536	2.27738	0.696646	3.26906	0.00107904	0.0132341	phospholipase B1 membrane-associated-like
LOC100742248	220.53	-0.476521	0.145794	-3.26845	0.00108139	0.0132467	PRKR-interacting protein 1 homolog
LOC100747699	1270.01	-0.962634	0.294621	-3.26736	0.00108555	0.0132814	EF-hand domain-containing protein D2 homolog
LOC100749768	12453.8	0.857079	0.26252	3.26481	0.00109538	0.0133853	REPTOR-binding partner
LOC105680874	1685.71	1.45615	0.446235	3.26318	0.00110169	0.013446	uncharacterized LOC105680874
LOC100749487	12718.3	0.509587	0.156197	3.26248	0.00110444	0.0134631	uncharacterized LOC100749487
LOC100743267	835.478	0.786024	0.241108	3.26004	0.00111395	0.0135461	uncharacterized LOC100743267
LOC100749434	3296.79	-0.45069	0.138245	-3.26008	0.00111382	0.0135461	26S proteasome non-ATPase regulatory subunit 4
LOC100741214	60.0764	1.26464	0.388243	3.25734	0.00112461	0.0136474	uncharacterized LOC100741214
LOC105681138	210.38	-0.493042	0.151368	-3.25724	0.00112501	0.0136474	uncharacterized LOC105681138
LOC100746785	291.517	-0.37068	0.113861	-3.25555	0.00113173	0.0137123	6-pyruvoyl tetrahydrobiopterin synthase
LOC100740903	3655.96	0.413316	0.127056	3.25303	0.00114182	0.0138178	vascular endothelial growth factor A
LOC100743643	1793.19	0.458577	0.141089	3.25027	0.00115295	0.0139189	immunoglobulin-binding protein 1
LOC100749173	389.259	-0.366063	0.112621	-3.2504	0.00115244	0.0139189	cysteine-rich PDZ-binding protein
LOC112212811	2942.32	5.32378	1.63934	3.24751	0.00116421	0.0140378	uncharacterized LOC112212811
LOC100748317	1379.16	-0.4726	0.145592	-3.24606	0.00117014	0.0140923	uncharacterized LOC100748317
LOC100741553	6279.37	0.29781	0.0918059	3.24391	0.00117901	0.0141821	protein transport protein Sec16A
LOC100746960	1840.44	0.403886	0.12452	3.24355	0.0011805	0.014183	ankyrin repeat domain-containing protein 50
LOC100745121	498.776	0.628201	0.193776	3.24189	0.00118741	0.0142489	uncharacterized LOC100745121
LOC100747101	795.082	-0.352996	0.108903	-3.24138	0.00118951	0.014257	uncharacterized LOC100747101
LOC112212591	188.572	0.77443	0.238958	3.24087	0.00119167	0.0142659	uncharacterized LOC112212591
LOC100744724	3252.07	-0.483529	0.149213	-3.24052	0.00119311	0.014266	mitochondrial inner membrane protein OXA1L
LOC100750075	2800.32	-0.27783	0.0857725	-3.23916	0.00119884	0.0143004	mitochondrial import receptor subunit TOM22 homolog
LOC100749990	30847.7	-0.401731	0.124016	-3.23935	0.00119803	0.0143004	tropomyosin-1
LOC100743714	1395.67	0.279701	0.0863735	3.23828	0.00120253	0.0143103	ubiquitin-conjugating enzyme E2 W
LOC100749785	813.458	-0.49883	0.15404	-3.23831	0.0012024	0.0143103	general transcription factor IIE subunit 2
LOC100746302	208.187	1.26799	0.391653	3.23754	0.00120566	0.0143304	uncharacterized LOC100746302
LOC100749673	931.847	0.833742	0.257646	3.236	0.00121218	0.0143908	D-xylose transporter-like
LOC100740127	4240.87	0.635363	0.196421	3.2347	0.0012177	0.0144298	cAMP-dependent protein kinase type I regulatory subunit
LOC100747610	32898	0.382033	0.11811	3.23455	0.00121834	0.0144298	polyubiquitin-C
LOC117152253	34.1226	1.10639	0.342241	3.23279	0.00122588	0.014502	uncharacterized LOC117152253
LOC100747894	6000.11	0.412927	0.12778	3.23155	0.00123121	0.0145306	dystrophin isoforms A/C/F/G/H
LOC100742856	4364.05	-0.565337	0.174939	-3.23163	0.00123088	0.0145306	fumarate hydratase mitochondrial
LOC100742387	401.972	-0.434839	0.134634	-3.22979	0.0012388	0.0145858	THO complex subunit 6 homolog
LOC100744268	101.101	-0.702258	0.217423	-3.22991	0.0012383	0.0145858	small integral membrane protein 8
LOC100748684	973.039	1.012	0.313597	3.22708	0.00125061	0.0146903	farnesol dehydrogenase
LOC112213084	1263.13	0.514024	0.159285	3.22708	0.00125061	0.0146903	zinc finger protein 37-like
LOC100749606	274.53	0.949998	0.294437	3.22649	0.00125318	0.0146991	uncharacterized LOC100749606
LOC100741029	366.337	-0.304207	0.0943014	-3.2259	0.00125577	0.0146991	28S ribosomal protein S36 mitochondrial
LOC105681483	1454.68	-0.393148	0.121863	-3.22615	0.00125469	0.0146991	ribosome biogenesis protein WDR12 homolog
LOC100741672	1104.05	0.410599	0.127458	3.22144	0.00127548	0.0149124	ribonuclease H2 subunit B
LOC112212552	1170.86	0.460195	0.142921	3.21991	0.00128229	0.0149745	uncharacterized LOC112212552
LOC100747077	48.7765	1.95947	0.608872	3.2182	0.00128999	0.0150469	uncharacterized LOC100747077
LOC100742032	1971.96	0.264938	0.0823592	3.21686	0.00129604	0.0150998	E3 ubiquitin-protein ligase SH3RF3
LOC100741539	1039.57	0.521231	0.162054	3.2164	0.00129808	0.015106	G-protein coupled receptor moody
LOC100740103	54.8093	1.09533	0.340725	3.2147	0.00130581	0.0151783	neurogenin-1
LOC100743812	1632.98	-0.532568	0.165875	-3.21065	0.00132434	0.0153759	prefoldin subunit 3
LOC100742608	1345.43	0.61004	0.190031	3.21021	0.00132637	0.0153815	mucin-17
LOC100740200	1265.57	0.372042	0.115948	3.20868	0.00133344	0.0154457	poly [ADP-ribose] polymerase tankyrase
LOC100740215	2862.7	0.398283	0.124143	3.20827	0.00133537	0.0154502	peroxisomal membrane protein PEX13
LOC100747058	202.226	-0.409002	0.127515	-3.20749	0.001339	0.0154743	uncharacterized LOC100747058
LOC100740402	1200.83	0.318875	0.0994575	3.20615	0.00134524	0.0155285	probable protein phosphatase 2C T23F11.1
LOC100741950	358.091	-0.332919	0.103924	-3.20347	0.00135783	0.0156377	UPF0428 protein CXorf56 homolog
LOC100744733	681.467	-0.353909	0.110474	-3.20356	0.00135742	0.0156377	terminal nucleotidyltransferase 4B
LOC100740179	2404.57	0.25189	0.0786761	3.20161	0.00136664	0.015721	protein YIPF1
LOC100746927	1125.72	1.34358	0.420185	3.19761	0.00138573	0.0159224	aminomethyltransferase mitochondrial
LOC100745735	990.409	-0.372099	0.116382	-3.19722	0.00138757	0.0159252	peptidyl-prolyl cis-trans isomerase E
LOC100748399	6201.99	0.800541	0.250527	3.19543	0.00139622	0.0159879	alpha-2-macroglobulin-like protein 1
LOC100742487	7378.53	-0.38058	0.119099	-3.19551	0.00139586	0.0159879	protein l(2)37Cc
LOC100747041	1183.29	-0.413815	0.129589	-3.19328	0.00140664	0.0160888	RNA-binding protein pno1
LOC100740803	1512.42	0.283054	0.0886952	3.19131	0.00141629	0.016168	WD40 repeat-containing protein SMU1
LOC117151462	291.296	-0.844211	0.264543	-3.19121	0.0014168	0.016168	uncharacterized LOC117151462
LOC100746136	1006.79	0.445967	0.139846	3.18898	0.00142773	0.0162742	glycerate kinase-like
LOC100745565	719.034	-0.553792	0.173846	-3.18553	0.00144491	0.0164513	nucleolar GTP-binding protein 2
LOC100748059	9313.28	0.939465	0.295227	3.18218	0.0014617	0.0166022	leukocyte elastase inhibitor
LOC100748381	524.969	0.797975	0.250821	3.18146	0.00146537	0.0166022	elongation of very long chain fatty acids protein 6-like
LOC100742923	931.174	0.417149	0.131128	3.18124	0.00146646	0.0166022	uncharacterized LOC100742923
LOC100746434	2033.15	0.340852	0.107124	3.18183	0.00146346	0.0166022	histone-lysine N-methyltransferase ash1
LOC100743916	950.611	-0.484198	0.152203	-3.18127	0.00146631	0.0166022	39S ribosomal protein L21 mitochondrial
LOC100745060	1546.23	0.494722	0.155635	3.17872	0.00147926	0.0167282	myosin-G heavy chain
LOC100742114	2409.12	-0.732217	0.230431	-3.1776	0.00148501	0.0167743	stress-associated endoplasmic reticulum protein 2
LOC100748452	2872.93	0.787487	0.248017	3.17514	0.00149767	0.0168077	UNC93-like protein MFSD11
LOC100749482	2880.63	0.675563	0.212722	3.1758	0.00149423	0.0168077	uncharacterized LOC100749482
LOC100748792	3753.2	0.265454	0.083606	3.17506	0.00149805	0.0168077	patronin
LOC100747249	1233.97	-0.449844	0.141665	-3.1754	0.00149632	0.0168077	MICOS complex subunit Mic10
LOC100742324	1371.39	-0.476366	0.150003	-3.1757	0.00149473	0.0168077	F-box-like/WD repeat-containing protein TBL1XR1
LOC100746870	28440.1	-1.15276	0.362909	-3.17644	0.00149096	0.0168077	enolase
LOC100747023	3023.71	1.25261	0.394634	3.1741	0.00150301	0.0168444	fructose-16-bisphosphatase 1
LOC100744677	384.545	0.87305	0.275155	3.17294	0.00150906	0.0168934	uncharacterized LOC100744677
LOC100749738	1069.5	0.524215	0.165274	3.17179	0.001515	0.0169409	lipoamide acyltransferase component of branched-chain alpha-keto acid dehydrogenase complex mitochondrial
LOC112213239	64.3674	0.730537	0.230351	3.17141	0.00151702	0.0169446	uncharacterized LOC112213239
LOC100740439	838.741	-0.342717	0.108077	-3.17105	0.00151889	0.0169465	oxygen-dependent coproporphyrinogen-III oxidase
LOC100743455	560.518	1.13297	0.357425	3.16981	0.00152541	0.0170003	retinol-binding protein pinta
LOC100741131	434.404	-0.488828	0.154238	-3.16931	0.00152802	0.0170105	coiled-coil domain-containing protein 12
LOC100747668	38743.7	0.581842	0.183612	3.16888	0.00153029	0.0170168	uncharacterized LOC100747668
LOC100746979	2354.19	0.405376	0.127979	3.16753	0.00153742	0.0170772	phospholipid-transporting ATPase ID
LOC100742403	2679.2	0.279135	0.088214	3.1643	0.00155459	0.0172487	uncharacterized LOC100742403
LOC100748093	84.3714	-0.734614	0.23226	-3.1629	0.00156209	0.0173127	aldo-keto reductase family 1 member A1
LOC105680840	736.738	1.12465	0.355678	3.16199	0.00156693	0.017328	uncharacterized LOC105680840
LOC100741107	608.446	-0.380259	0.120249	-3.16227	0.00156542	0.017328	dihydroorotate dehydrogenase (quinone)
LOC100748608	728.263	-0.481802	0.152393	-3.16158	0.00156916	0.0173335	cytoplasmic phosphatidylinositol transfer protein 1
LOC100742216	559.278	0.746128	0.236109	3.1601	0.00157714	0.0173835	tyrosine-protein kinase Drl-like
LOC100741754	19076.7	0.276284	0.0874291	3.1601	0.00157716	0.0173835	V-type proton ATPase catalytic subunit A
LOC100750180	1375.4	0.252354	0.079866	3.15972	0.00157922	0.0173871	tuberin
LOC100747532	1986.85	-0.739993	0.234254	-3.15893	0.00158347	0.0174147	nucleolar protein 58
LOC100741073	13363.9	0.402859	0.127586	3.15754	0.00159106	0.0174407	60S ribosomal protein L30
LOC100742393	1250.49	-0.327082	0.103586	-3.15758	0.00159082	0.0174407	protein BUD31 homolog
LOC100742973	1312.31	-0.339838	0.107616	-3.15789	0.00158918	0.0174407	39S ribosomal protein L4 mitochondrial
LOC100742888	1827.04	0.306203	0.0970094	3.15643	0.00159715	0.0174883	ubiquitin-conjugating enzyme E2 Q2
LOC100742828	35379.9	0.420615	0.133604	3.14823	0.00164264	0.0179667	40S ribosomal protein S16
LOC100744471	595.47	0.35623	0.113225	3.14622	0.00165396	0.0180314	leucine-rich repeat serine/threonine-protein kinase 1
LOC100743328	543.951	-0.370737	0.117821	-3.14662	0.0016517	0.0180314	DNA polymerase epsilon subunit 3
LOC100740596	1143.02	-0.410761	0.130544	-3.14653	0.00165219	0.0180314	39S ribosomal protein L9 mitochondrial
LOC105680948	2272.18	0.524807	0.166825	3.14586	0.00165602	0.0180342	cyclin-dependent kinase inhibitor 1
LOC100748934	507.617	0.663641	0.210989	3.14538	0.0016587	0.0180437	heterogeneous nuclear ribonucleoprotein L
LOC100740531	948.863	1.20244	0.38257	3.14306	0.0016719	0.0181676	uncharacterized LOC100740531
LOC100747840	11285.3	0.458471	0.145922	3.14189	0.00167863	0.018221	60S ribosomal protein L38
LOC117151158	57.0982	1.09699	0.349645	3.13744	0.00170432	0.0184672	uncharacterized LOC117151158
LOC100749521	1285.53	0.249651	0.0795746	3.13732	0.001705	0.0184672	arfGAP with SH3 domain ANK repeat and PH domain-containing protein
LOC100747388	657.603	0.465891	0.148552	3.13622	0.00171142	0.0185166	heat shock 70 kDa protein cognate 4
LOC100741307	2876.61	0.448009	0.142886	3.13542	0.00171607	0.0185469	division abnormally delayed protein
LOC100748814	2522.29	-0.288642	0.0921028	-3.13391	0.00172492	0.0186225	probable phenylalanine--tRNA ligase mitochondrial
LOC100743751	1532.25	0.432282	0.137966	3.13324	0.00172886	0.0186449	WD repeat and FYVE domain-containing protein 3
LOC100747446	566.52	-0.459753	0.146903	-3.12963	0.00175025	0.0188553	GPN-loop GTPase 3
LOC100744064	1793.66	-0.440251	0.140742	-3.12808	0.00175954	0.0189146	lipoyl synthase mitochondrial
LOC100748909	3178.73	-0.782657	0.250192	-3.12822	0.00175866	0.0189146	lon protease homolog mitochondrial
LOC100746600	759.588	0.331496	0.10602	3.12672	0.00176767	0.0189816	arf-GAP with coiled-coil ANK repeat and PH domain-containing protein 2
LOC105681801	167.97	0.651515	0.208423	3.12593	0.00177244	0.019002	uncharacterized LOC105681801
LOC100749764	285.932	0.466648	0.14929	3.12578	0.00177336	0.019002	brain tumor protein-like
LOC100744928	1288.64	0.348697	0.111586	3.1249	0.00177866	0.0190383	long-chain fatty acid transport protein 4
LOC100740167	2637.15	-0.269852	0.0863841	-3.12387	0.00178492	0.0190849	1-phosphatidylinositol 45-bisphosphate phosphodiesterase
LOC100742329	258.624	0.972486	0.31165	3.12044	0.00180579	0.0192875	uncharacterized LOC100742329
LOC100747439	63.8756	1.35286	0.43395	3.11754	0.00182365	0.0194575	ankyrin repeat and death domain-containing protein 1A-like
LOC100743077	355.825	0.655856	0.210432	3.11672	0.00182876	0.0194912	uncharacterized LOC100743077
LOC100743805	559.81	-0.739632	0.237462	-3.11474	0.00184108	0.0195865	DNA replication licensing factor Mcm3
LOC117151107	222.102	-0.829354	0.266275	-3.11465	0.00184161	0.0195865	ionotropic receptor 21a-like
LOC105680624	3101.57	1.57124	0.504635	3.11362	0.00184809	0.0195929	chymotrypsin inhibitor-like
LOC100744739	2577.9	0.753233	0.241895	3.11388	0.00184642	0.0195929	amyloid beta A4 precursor protein-binding family B member 1-interacting protein-like
LOC100741989	431.798	-0.358827	0.115238	-3.1138	0.00184693	0.0195929	peptidyl-prolyl cis-trans isomerase-like 1
LOC100744568	3853.62	0.307921	0.0989123	3.11307	0.0018515	0.0196082	single-stranded DNA-binding protein 3
LOC100749171	3519.6	-1.12038	0.359944	-3.11264	0.00185423	0.0196164	46 kDa FK506-binding nuclear protein
LOC100743527	2940.39	-0.262042	0.0842093	-3.11179	0.00185954	0.0196518	U1 small nuclear ribonucleoprotein 70 kDa
LOC100744295	884.481	-0.621393	0.199816	-3.10983	0.00187196	0.0197622	uncharacterized LOC100744295
LOC100745420	12427.8	-0.634714	0.204159	-3.10892	0.00187775	0.0198024	probable multidrug resistance-associated protein lethal(2)03659
LOC100747548	3247.13	0.273433	0.0879766	3.10802	0.00188348	0.0198211	protein yippee-like 1
LOC100744447	8485.66	-0.517667	0.166546	-3.10825	0.00188196	0.0198211	nascent polypeptide-associated complex subunit alpha
LOC100742019	888.228	-0.343428	0.1106	-3.10513	0.00190195	0.0199945	39S ribosomal protein S18a mitochondrial
LOC100745377	50.8703	0.947928	0.305545	3.10242	0.00191945	0.0201573	vitellogenin
LOC100744749	5456.57	4.96207	1.60015	3.101	0.00192871	0.0202121	uncharacterized LOC100744749
LOC100748393	2077.46	-0.319259	0.102945	-3.10127	0.00192693	0.0202121	thioredoxin mitochondrial
LOC100743180	128.209	-0.577703	0.186427	-3.09882	0.00194294	0.0203399	tRNA-splicing endonuclease subunit Sen2
LOC100747547	1532.15	0.294919	0.0952396	3.09661	0.0019575	0.0204709	lysophospholipid acyltransferase 7
LOC100740083	1593.08	-0.254229	0.0821229	-3.09571	0.0019634	0.0204897	uncharacterized LOC100740083
LOC100746498	265.496	-0.505253	0.163195	-3.09602	0.0019614	0.0204897	arginine-hydroxylase NDUFAF5 mitochondrial
LOC100740080	243.998	-0.599991	0.193833	-3.09541	0.00196543	0.0204897	protein rhomboid
LOC100742364	3661.82	0.396437	0.128103	3.09467	0.00197035	0.0205195	hamartin
LOC100749181	807.821	1.87837	0.607117	3.09391	0.00197536	0.0205503	putative defense protein 3
LOC100743254	1453.21	-0.445405	0.144098	-3.091	0.00199486	0.0207316	endoplasmic reticulum metallopeptidase 1
LOC100742572	4545.33	0.347762	0.11252	3.09067	0.00199705	0.0207328	DNA-directed RNA polymerase II subunit RPB1
LOC117151242	36.0732	1.29217	0.418437	3.08809	0.00201447	0.020892	uncharacterized LOC117151242
LOC100747251	1687.89	0.495394	0.160483	3.08689	0.00202264	0.0209118	SH3 and multiple ankyrin repeat domains protein 3
LOC100746653	197.266	-0.410729	0.133049	-3.08704	0.00202158	0.0209118	lisH domain-containing protein FOPNL
LOC100746868	29792.9	-1.6492	0.534213	-3.08716	0.0020208	0.0209118	acyl-CoA Delta(11) desaturase
LOC100745631	6901.78	0.554042	0.179506	3.08648	0.00202544	0.0209191	polyubiquitin
LOC105681820	389.919	0.453665	0.147063	3.08483	0.00203665	0.0210132	uncharacterized LOC105681820
LOC100745140	545.133	-0.376188	0.121964	-3.08443	0.00203945	0.0210204	PEST proteolytic signal-containing nuclear protein
LOC100748139	5348.46	-0.410905	0.133265	-3.08337	0.00204672	0.0210736	succinate--CoA ligase [ADP/GDP-forming] subunit alpha mitochondrial
LOC100745875	3378.25	0.497386	0.161349	3.08267	0.0020515	0.0211011	lipase 3
LOC100743162	620.254	1.15385	0.374454	3.08141	0.0020602	0.0211689	F-box/LRR-repeat protein 3
LOC100742220	5499.04	-0.262764	0.0852836	-3.08107	0.00206261	0.0211719	dynein light chain 2 cytoplasmic
LOC100740987	1405.3	0.343555	0.111524	3.08055	0.00206617	0.0211867	phosphoinositide 3-kinase regulatory subunit 4
LOC100742718	671.683	-0.398894	0.129512	-3.07999	0.00207008	0.021205	HIV Tat-specific factor 1 homolog
LOC100741548	2092.79	-0.510044	0.165683	-3.07843	0.00208094	0.0212788	26S proteasome non-ATPase regulatory subunit 6
LOC100741194	234.441	-0.60624	0.196937	-3.07835	0.00208153	0.0212788	O-glucosyltransferase rumi homolog
LOC112212923	61.0237	1.22075	0.396874	3.07592	0.00209853	0.0214307	extensin-like
LOC100740105	6129.17	0.605673	0.197137	3.07234	0.00212387	0.0216674	methylcrotonoyl-CoA carboxylase subunit alpha mitochondrial
LOC100748207	1351.1	0.522246	0.170085	3.07051	0.00213695	0.021709	E3 ubiquitin-protein ligase HERC2
LOC100746587	2505.67	0.412614	0.134399	3.07008	0.00214004	0.021709	eukaryotic translation initiation factor 4E-binding protein 2
LOC100743003	891.192	-0.306518	0.0998448	-3.06995	0.00214097	0.021709	developmentally-regulated GTP-binding protein 2
LOC100746324	322.607	-0.446123	0.145315	-3.07003	0.00214036	0.021709	HAUS augmin-like complex subunit 3
LOC100741604	1761.91	-0.615284	0.200361	-3.07088	0.00213431	0.021709	cysteine desulfurase mitochondrial
LOC100740809	222.881	-0.669028	0.217848	-3.07108	0.00213287	0.021709	DNA primase small subunit
LOC100746867	22639.8	0.368798	0.120222	3.06763	0.00215763	0.0218338	40S ribosomal protein S14a
LOC100746814	964.109	-0.358081	0.116722	-3.0678	0.00215637	0.0218338	cytochrome c oxidase copper chaperone
LOC100742337	2289.2	-0.7726	0.251914	-3.06692	0.0021628	0.0218639	H/ACA ribonucleoprotein complex subunit 4
LOC105680218	2602.46	0.273762	0.0892808	3.0663	0.00216726	0.0218869	uncharacterized LOC105680218
LOC100749581	3006.1	-0.409201	0.133541	-3.06423	0.00218232	0.0220168	cleavage and polyadenylation specificity factor subunit CG7185
LOC100745467	6184.09	1.3913	0.454402	3.06183	0.00219987	0.0221492	uncharacterized LOC100745467
LOC100743156	2923.4	0.295164	0.0963923	3.06211	0.00219779	0.0221492	dedicator of cytokinesis protein 1
LOC105681118	47.7032	0.985561	0.321953	3.06119	0.00220457	0.0221519	uncharacterized LOC105681118
LOC100748299	2587.39	-0.829784	0.271048	-3.0614	0.00220307	0.0221519	nucleolar protein 12
LOC100742547	482.474	-0.418745	0.137084	-3.05466	0.00225316	0.0226175	chromatin assembly factor 1 subunit B
LOC105681316	94.7119	0.938683	0.30775	3.05015	0.00228731	0.0229143	uncharacterized LOC105681316
LOC100740471	385.063	0.650622	0.213308	3.05015	0.00228724	0.0229143	uncharacterized LOC100740471
LOC100742060	1323.93	0.377529	0.123817	3.0491	0.00229529	0.0229362	hexosaminidase D-like
LOC100741967	3699.63	0.346718	0.113717	3.04896	0.00229637	0.0229362	small integral membrane protein 14
LOC100747013	414.315	-0.407936	0.133785	-3.0492	0.00229449	0.0229362	COA8 family protein CG14806 mitochondrial
LOC100743064	691.952	-0.348606	0.114426	-3.04656	0.00231477	0.0230969	selenoprotein F
LOC105682071	1054.5	0.338269	0.111053	3.04601	0.00231903	0.0231164	snRNA-activating protein complex subunit 4 homolog
LOC100740786	2135.4	0.25487	0.0838137	3.04091	0.00235861	0.0234876	death-associated inhibitor of apoptosis 2
LOC100740826	910.167	-0.283296	0.0931802	-3.0403	0.0023634	0.0234885	39S ribosomal protein L17 mitochondrial
LOC100742115	10142.7	-0.519038	0.170703	-3.0406	0.00236106	0.0234885	succinate dehydrogenase [ubiquinone] flavoprotein subunit mitochondrial
LOC100746948	384.142	0.524214	0.172508	3.03878	0.00237541	0.0235845	uncharacterized LOC100746948
LOC100749003	4305.91	0.746512	0.245741	3.0378	0.00238316	0.0236379	pancreatic triacylglycerol lipase
LOC100740887	70.5949	4.22668	1.39168	3.0371	0.00238864	0.0236467	trypsin 3A1-like
LOC100743581	27675.9	-0.640676	0.210951	-3.03709	0.00238877	0.0236467	pyruvate kinase
LOC100747535	512.595	0.521188	0.171722	3.03507	0.00240478	0.0237113	glutathione S-transferase-like
LOC105681187	1445.86	0.285916	0.0941943	3.03538	0.00240232	0.0237113	uncharacterized LOC105681187
LOC100742886	3587.69	-0.418809	0.137988	-3.0351	0.00240454	0.0237113	eukaryotic translation initiation factor 3 subunit L
LOC100746818	230.269	-0.586436	0.193184	-3.03563	0.00240034	0.0237113	lymphokine-activated killer T-cell-originated protein kinase
LOC112213531	292.695	0.57531	0.189687	3.03295	0.00242175	0.0238552	uncharacterized LOC112213531
LOC100747319	1324.89	0.572157	0.188807	3.03038	0.00244246	0.0240355	protein cycle
LOC100743171	2073.37	0.247232	0.0816678	3.02729	0.00246759	0.0242492	pecanex-like protein 1
LOC100742305	13565.1	-0.722359	0.23863	-3.02711	0.00246902	0.0242492	glucose-6-phosphate isomerase
LOC105680789	656.121	0.9458	0.312551	3.02606	0.00247761	0.0243098	uncharacterized LOC105680789
LOC112212461	454.227	2.62157	0.866889	3.02411	0.00249367	0.0243718	uncharacterized LOC112212461
LOC100740221	217.216	0.454774	0.150377	3.02422	0.00249279	0.0243718	2-aminoadipate transaminase-like
LOC100743026	1739.76	-0.258339	0.0854265	-3.02411	0.00249366	0.0243718	S-phase kinase-associated protein 1
LOC100746297	2217.82	-0.425406	0.140646	-3.02466	0.00248912	0.0243718	eukaryotic translation initiation factor 3 subunit H
LOC100744393	651.728	-0.365602	0.120936	-3.0231	0.00250197	0.024429	U6 snRNA-associated Sm-like protein LSm5
LOC100747575	912.918	-0.393588	0.130343	-3.01962	0.00253091	0.0246874	39S ribosomal protein L34 mitochondrial
LOC100740406	1464.53	-0.480752	0.159238	-3.01908	0.00253545	0.0247077	poly [ADP-ribose] polymerase
LOC100744599	5082.01	1.05972	0.351074	3.0185	0.00254027	0.0247305	uncharacterized LOC100744599
LOC100744032	2886.95	0.377611	0.125257	3.01469	0.00257244	0.0250195	kinesin-like protein KIF21A
LOC100744487	1309.38	0.376409	0.124888	3.01397	0.00257853	0.0250543	protein FAM8A1
LOC100741471	453.759	1.50321	0.498822	3.01352	0.00258234	0.0250669	solute carrier family 46 member 3
LOC100743919	681.757	-0.440132	0.146068	-3.0132	0.00258507	0.0250692	protein CutA homolog
LOC100746860	3331.62	0.290312	0.0964072	3.01131	0.00260119	0.0251759	Golgi-specific brefeldin A-resistance guanine nucleotide exchange factor 1
LOC100744942	3352.43	-0.432573	0.143663	-3.01103	0.00260362	0.0251759	eukaryotic translation initiation factor 3 subunit E
LOC100742600	710.21	-0.723928	0.240399	-3.01136	0.00260084	0.0251759	protein MAK16 homolog A
LOC100742169	600.722	-0.586413	0.194822	-3.00999	0.00261257	0.025238	WD repeat and HMG-box DNA-binding protein 1
LOC105680679	9334.34	1.01867	0.338487	3.0095	0.00261681	0.0252546	fibrillin-2-like
LOC100745059	2178.14	0.413522	0.137445	3.00864	0.00262419	0.0252773	DNA repair protein complementing XP-G cells
LOC100741535	669.585	-0.408482	0.13577	-3.00864	0.00262421	0.0252773	protein cornichon homolog 4
LOC100741507	834.391	-0.392467	0.130524	-3.00686	0.00263962	0.0253571	probable ATP-dependent RNA helicase CG8611
LOC100750066	510.396	-0.4624	0.153784	-3.0068	0.0026401	0.0253571	deubiquitinase OTUD6B
LOC100748881	519.638	-0.557892	0.185524	-3.00712	0.00263736	0.0253571	inositol polyphosphate 1-phosphatase
LOC100746708	418.373	-0.316196	0.105287	-3.00318	0.00267178	0.0256368	translation machinery-associated protein 16
LOC100742459	1042.57	-0.411737	0.137124	-3.00266	0.00267627	0.0256553	glyoxylate reductase/hydroxypyruvate reductase
LOC112214027	352.307	0.713264	0.237827	2.99908	0.00270796	0.0259342	uncharacterized LOC112214027
LOC100745181	3301.67	0.981507	0.327481	2.99714	0.00272522	0.0260611	pancreatic lipase-related protein 2
LOC100740752	1047.02	-0.368335	0.122901	-2.99701	0.00272642	0.0260611	histone chaperone asf1
LOC100743548	2470.64	-0.428541	0.143005	-2.99669	0.00272929	0.0260637	cytochrome b-c1 complex subunit 6 mitochondrial
LOC100741328	594.335	-0.70166	0.234179	-2.99626	0.00273316	0.0260758	DNA polymerase epsilon catalytic subunit A
LOC100745809	972.125	-0.596011	0.19912	-2.99323	0.00276038	0.0263104	ribonuclease Oy
LOC100746503	707.304	-0.287102	0.0959283	-2.99288	0.00276359	0.0263159	vang-like protein 2
LOC100749221	312.693	-0.521508	0.174271	-2.9925	0.00276698	0.0263232	5'-nucleotidase domain-containing protein 1
LOC100740548	11472.4	0.226368	0.075676	2.99127	0.00277816	0.0264044	ras-like GTP-binding protein Rho1
LOC100741416	1929.02	0.345802	0.115631	2.99057	0.00278458	0.0264403	1-phosphatidylinositol 45-bisphosphate phosphodiesterase classes I and II
LOC105680419	307.063	0.684226	0.228898	2.98921	0.00279698	0.0265329	uncharacterized PE-PGRS family protein PE_PGRS20-like
LOC100742603	3131.18	0.531978	0.178096	2.98703	0.00281702	0.0266256	insulin receptor substrate 1
LOC100742379	4129.79	0.386149	0.129264	2.98728	0.00281468	0.0266256	eukaryotic translation initiation factor 4E-binding protein Mextli
LOC100746617	1290.37	-0.325722	0.10902	-2.98773	0.00281061	0.0266256	ribosomal protein 63 mitochondrial
LOC100749146	1535.69	-0.416906	0.139574	-2.98699	0.0028174	0.0266256	cytochrome c-type heme lyase
LOC100748010	1875.58	-0.527344	0.176661	-2.98506	0.00283525	0.0267691	DNA ligase 1
LOC100742737	3621.61	0.381519	0.127884	2.98332	0.00285141	0.026875	uncharacterized LOC100742737
LOC100750028	653.527	-0.270893	0.0908127	-2.98298	0.00285453	0.026875	endoplasmic reticulum-Golgi intermediate compartment protein 3
LOC100743349	265.774	-0.466791	0.15648	-2.98307	0.00285371	0.026875	pre-mRNA-splicing factor SPF27
LOC100745200	331.882	-0.443092	0.148592	-2.98193	0.00286441	0.0269426	peflin
LOC105680975	239.359	0.637961	0.21403	2.98071	0.00287577	0.0270241	uncharacterized LOC105680975
LOC100748436	593.96	-0.542007	0.181876	-2.9801	0.00288154	0.027053	adrenodoxin-like protein 2 mitochondrial
LOC100744562	4647.28	0.287897	0.096687	2.97762	0.002905	0.0272221	serine/threonine-protein kinase 10
LOC100749886	960.746	-0.266819	0.0896064	-2.97768	0.00290442	0.0272221	probable 39S ribosomal protein L23 mitochondrial
LOC100740580	1590.92	-0.533665	0.17925	-2.97722	0.00290877	0.0272319	probable histone-binding protein Caf1
LOC100746011	343.248	0.832625	0.279788	2.97592	0.00292113	0.0273094	proton-associated sugar transporter A
LOC100743742	504.055	-0.352754	0.118553	-2.97549	0.00292522	0.0273094	protein lethal(2)denticleless
LOC100748221	1837.02	-0.53044	0.178264	-2.97559	0.00292427	0.0273094	probable 28S rRNA (cytosine-C(5))-methyltransferase
LOC100745572	207.717	-0.532433	0.178976	-2.97488	0.00293101	0.0273379	zinc finger protein 134
LOC100749287	1357.64	0.542441	0.182364	2.97449	0.00293473	0.0273471	persulfide dioxygenase ETHE1 mitochondrial
LOC105680283	27239.2	2.60109	0.874551	2.9742	0.00293753	0.0273477	RNA polymerase II degradation factor 1
LOC100745774	6090.7	5.41722	1.82194	2.97333	0.00294586	0.0273998	larval cuticle protein A2B-like
LOC100747611	987.754	-0.270649	0.0910546	-2.97238	0.00295496	0.0274589	DNA polymerase alpha subunit B
LOC100746937	1660.26	-0.434223	0.146139	-2.97131	0.00296534	0.0275298	probable prefoldin subunit 2
LOC117151713	381.997	1.34604	0.453117	2.97063	0.00297191	0.0275652	neurofilament heavy polypeptide-like
LOC100741047	534.146	0.52119	0.175495	2.96982	0.00297972	0.0276121	hydroxymethylglutaryl-CoA lyase mitochondrial
LOC105680622	1382.11	1.77891	0.599328	2.96817	0.00299578	0.0276751	uncharacterized LOC105680622
LOC100743804	55.9259	0.732546	0.246837	2.96774	0.00299999	0.0276751	stress response protein NST1-like
LOC100746229	1840.11	0.335639	0.113106	2.96746	0.00300271	0.0276751	transcriptional adapter 2B
LOC100747527	872.944	-0.373747	0.12595	-2.96744	0.00300296	0.0276751	dehydrodolichyl diphosphate synthase complex subunit Nus1
LOC100747158	364.261	-0.403532	0.135988	-2.96742	0.00300311	0.0276751	excitatory amino acid transporter 3-like
LOC100740745	11788.8	-0.809096	0.272625	-2.9678	0.00299935	0.0276751	uncharacterized LOC100740745
LOC100749125	2145.9	-0.540329	0.182239	-2.96495	0.00302729	0.0278723	methionine--tRNA ligase cytoplasmic
LOC100740866	5238.96	0.339221	0.11452	2.96212	0.00305529	0.0281041	alpha-13-mannosyl-glycoprotein 2-beta-N-acetylglucosaminyltransferase
LOC100748351	4648.66	0.255782	0.0863889	2.96082	0.00306823	0.0281973	calcium-transporting ATPase type 2C member 1
LOC100747383	863.353	-0.323109	0.109195	-2.95902	0.00308616	0.0283361	U6 snRNA-associated Sm-like protein LSm1
LOC100742775	91.9213	0.727556	0.246011	2.95741	0.00310231	0.0283722	uncharacterized LOC100742775
LOC100749352	1080.04	-0.357199	0.120789	-2.95722	0.00310428	0.0283722	RING finger protein 121
LOC100740185	537.494	-0.464249	0.156982	-2.95734	0.00310303	0.0283722	F-box only protein 44
LOC100745301	31418.8	-0.765341	0.258797	-2.95731	0.0031034	0.0283722	aconitate hydratase mitochondrial
LOC100745964	1789.64	-0.924168	0.312443	-2.95787	0.00309769	0.0283722	rRNA 2'-O-methyltransferase fibrillarin
LOC100742310	1064.5	-0.263357	0.0890761	-2.95653	0.00311118	0.0284094	probable helicase with zinc finger domain
LOC100746622	18071.4	1.28253	0.434227	2.9536	0.00314092	0.0286287	sorbitol dehydrogenase
LOC112212832	383.069	-0.596057	0.2018	-2.9537	0.00313994	0.0286287	uncharacterized LOC112212832
LOC100747496	94.261	0.894005	0.302748	2.95297	0.00314735	0.0286352	peroxisomal N(1)-acetyl-spermine/spermidine oxidase
LOC100745368	2787.55	0.385686	0.130598	2.95324	0.00314459	0.0286352	mannosyl-oligosaccharide alpha-12-mannosidase IA-like
LOC100740165	9880.14	-0.469395	0.159018	-2.95184	0.00315886	0.0287138	AFG3-like protein 2
LOC100749293	3546.25	-0.33701	0.1142	-2.95107	0.00316679	0.0287337	uncharacterized LOC100749293
LOC100743257	768.578	-0.345702	0.117143	-2.95112	0.00316622	0.0287337	transmembrane protein 147
LOC100742049	1255.84	0.341882	0.115894	2.94996	0.00317819	0.0288044	apoptosis-resistant E3 ubiquitin protein ligase 1
LOC100745154	1537.35	0.231629	0.0785249	2.94975	0.00318034	0.0288044	protein O-mannosyl-transferase Tmtc3
LOC105681657	169.231	0.505979	0.171628	2.94812	0.00319711	0.0289039	ras-like protein family member 10B
LOC100743895	854.763	-0.488669	0.165753	-2.94819	0.00319644	0.0289039	phenylalanine--tRNA ligase alpha subunit
LOC100742988	2154.1	0.683938	0.232059	2.94726	0.00320601	0.0289061	DENN domain-containing protein 5B
LOC100741270	5410.76	0.422809	0.143447	2.94749	0.00320367	0.0289061	thyroid receptor-interacting protein 11
LOC100742997	785.639	-0.473064	0.160507	-2.94731	0.00320555	0.0289061	CDK5RAP1-like protein
LOC100745391	616.676	-0.357009	0.121191	-2.94583	0.00322092	0.0290144	39S ribosomal protein L42 mitochondrial
LOC100743150	40.02	1.43052	0.485777	2.94482	0.00323143	0.0290829	uncharacterized LOC100743150
LOC100744699	442.715	-0.349829	0.118841	-2.94367	0.00324343	0.0291646	NEDD8-conjugating enzyme UBE2F
LOC105680483	289.158	0.604227	0.205302	2.94311	0.00324932	0.0291914	electron transfer flavoprotein beta subunit lysine methyltransferase-like
LOC100744757	55340.2	-0.376147	0.127859	-2.94189	0.00326216	0.0292804	troponin T
LOC100744706	25178.7	1.13555	0.386259	2.93986	0.00328365	0.0294469	lipase 3
LOC100749714	205.281	0.452002	0.153796	2.93898	0.00329298	0.0294792	GTP-binding protein Rit2
LOC105681374	879.691	0.319662	0.108767	2.93896	0.00329314	0.0294792	uncharacterized LOC105681374
LOC100747458	4809.99	0.328725	0.111936	2.93672	0.00331707	0.0296669	dual specificity protein phosphatase 10
LOC100748442	422.314	0.827697	0.281897	2.93617	0.00332295	0.0296929	beta-13-glucan-binding protein
LOC105682151	22751.4	0.647993	0.220776	2.93507	0.00333475	0.0297718	cytochrome P450 9e2-like
LOC100745271	8003.72	-0.515177	0.175618	-2.93351	0.00335149	0.0298946	glutamate dehydrogenase mitochondrial
LOC117151358	322.073	0.607283	0.207143	2.93171	0.00337098	0.0299884	uncharacterized LOC117151358
LOC100747630	258.105	0.483664	0.164977	2.93171	0.003371	0.0299884	prolactin-releasing peptide receptor-like
LOC100743300	628.971	-0.356181	0.121471	-2.93224	0.00336529	0.0299884	UPF0687 protein C20orf27 homolog
LOC117152512	341.052	0.739669	0.252406	2.93048	0.00338442	0.0300277	uncharacterized LOC117152512
LOC100748029	1443.35	0.681195	0.232447	2.93054	0.00338377	0.0300277	battenin
LOC100741913	3928.7	-0.490135	0.167244	-2.93065	0.00338255	0.0300277	phosphatidylinositol transfer protein alpha isoform
LOC112212004	1569.63	0.359332	0.122646	2.92982	0.00339159	0.030038	uncharacterized LOC112212004
LOC100748484	463.765	-0.339617	0.115916	-2.92987	0.00339108	0.030038	U6 snRNA-associated Sm-like protein LSm4
LOC100746603	1500.37	0.416186	0.142088	2.92908	0.00339966	0.030083	uncharacterized LOC100746603
LOC100743362	8141.5	1.03842	0.354589	2.92851	0.00340593	0.0301118	probable phospholipid hydroperoxide glutathione peroxidase
LOC100748585	1666.21	0.370396	0.126603	2.92566	0.00343723	0.0303617	uncharacterized LOC100748585
LOC100746164	9458.67	-0.322123	0.110116	-2.9253	0.00344128	0.0303706	cofilin/actin-depolymerizing factor homolog
LOC100740313	1035.18	-0.516952	0.176823	-2.92355	0.0034606	0.0305142	protein unc-45 homolog B
LOC100745736	1233.73	-0.51868	0.177491	-2.92228	0.00347478	0.0306124	uncharacterized LOC100745736
LOC100748680	903.133	0.607368	0.207934	2.92097	0.00348939	0.0306601	uncharacterized LOC100748680
LOC100747117	1660.51	0.332647	0.113871	2.92126	0.00348617	0.0306601	serine/arginine repetitive matrix protein 2
LOC100740382	257.631	-0.577872	0.197818	-2.92123	0.00348649	0.0306601	DNA repair and recombination protein RAD54B
LOC100741845	2152.79	0.274428	0.0940045	2.9193	0.00350817	0.0307981	protein CLEC16A homolog
LOC100747412	2122.09	0.3209	0.109956	2.91844	0.00351789	0.0308035	CREB-regulated transcription coactivator 1
LOC100740974	511.918	0.303264	0.103908	2.91858	0.00351631	0.0308035	ubiquitin-like modifier-activating enzyme atg7
LOC100747632	1611.47	-0.371243	0.127207	-2.91843	0.00351803	0.0308035	enoyl-[acyl-carrier-protein] reductase mitochondrial
LOC100745287	1342.95	-0.32221	0.11043	-2.91778	0.00352534	0.0308123	ATP-binding cassette sub-family B member 10 mitochondrial
LOC100744640	420.398	-0.563136	0.193019	-2.91752	0.00352827	0.0308123	zinc finger protein 28
LOC100743094	1778.89	-0.795811	0.272741	-2.91783	0.00352476	0.0308123	dnaJ homolog subfamily C member 11
LOC100740556	1833.76	-0.26134	0.0896453	-2.91527	0.00355386	0.0310087	MICOS complex subunit MIC19
LOC100742688	391.638	0.372099	0.127703	2.91378	0.0035708	0.0311294	tektin-4
LOC100742001	318.245	0.579384	0.198952	2.91218	0.00358912	0.0312619	dynein heavy chain 3 axonemal
LOC100740684	1076.24	-0.940046	0.323355	-2.90716	0.00364723	0.0317404	uncharacterized LOC100740684
LOC100740683	497.71	0.511453	0.175961	2.90663	0.00365343	0.0317668	probable cytochrome P450 6a14
LOC100748872	171.285	1.00387	0.345666	2.90415	0.00368257	0.0319923	rho GTPase-activating protein 100F
LOC100749104	9457.57	0.577344	0.198896	2.90274	0.00369918	0.0321088	uncharacterized protein PFB0145c
LOC100742437	3175.31	0.658539	0.227001	2.90104	0.00371929	0.0321831	probable Na(+)/H(+) antiporter nhx-9
LOC100748389	1665.21	0.363261	0.125206	2.90132	0.00371599	0.0321831	nuclear hormone receptor HR96
LOC100750130	458.956	-0.281991	0.0972024	-2.90107	0.00371893	0.0321831	CDP-diacylglycerol--glycerol-3-phosphate 3-phosphatidyltransferase mitochondrial
LOC100745442	796.481	-0.473235	0.163132	-2.90093	0.00372061	0.0321831	cleavage and polyadenylation specificity factor subunit 5
LOC100745609	3638.55	0.553787	0.190996	2.89947	0.00373798	0.032222	histone-lysine N-methyltransferase 2C
LOC100748437	3244.25	-0.315048	0.108634	-2.90009	0.00373052	0.032222	proteasome subunit beta type-3
LOC100740161	694.635	-0.467854	0.161339	-2.89982	0.00373375	0.032222	putative peptidyl-prolyl cis-trans isomerase dodo
LOC100743157	2171.35	-0.731403	0.252232	-2.89972	0.00373497	0.032222	activator of 90 kDa heat shock protein ATPase homolog 1
LOC100744578	14187.5	0.415142	0.143204	2.89895	0.00374415	0.0322474	obscurin
LOC105681631	39.078	1.02832	0.354792	2.89836	0.00375117	0.0322801	uncharacterized LOC105681631
LOC100741414	280.934	-0.490633	0.169297	-2.89807	0.00375472	0.0322828	replication factor C subunit 2
LOC100741807	450.641	0.71512	0.246862	2.89684	0.00376947	0.0323819	eye-specific diacylglycerol kinase
LOC100742161	2300.93	0.400244	0.13822	2.89571	0.00378307	0.0324709	membrane-associated guanylate kinase WW and PDZ domain-containing protein 1
LOC100742430	3875.6	0.979381	0.338505	2.89325	0.00381276	0.032682	transmembrane protein 53
LOC100748469	34316.1	0.922174	0.318805	2.8926	0.00382073	0.032682	hexokinase type 2
LOC112213085	264.133	0.535048	0.184966	2.89268	0.00381966	0.032682	zinc finger protein 154-like
LOC100745244	923.548	-0.295141	0.102026	-2.89282	0.00381806	0.032682	RNA polymerase II-associated factor 1 homolog
LOC100740136	1651.34	0.301644	0.10438	2.88988	0.0038539	0.0328515	coronin-7
LOC100743477	582.828	-0.293708	0.101652	-2.88936	0.00386024	0.0328515	exocyst complex component 5
LOC117151205	1136	-0.305171	0.105579	-2.89046	0.00384682	0.0328515	smoothelin-like protein 2
LOC100745720	843.694	-0.321478	0.111236	-2.89006	0.00385174	0.0328515	tubulin-specific chaperone E
LOC100740578	1724.12	-0.428067	0.148112	-2.89015	0.0038506	0.0328515	general transcription factor IIF subunit 1
LOC100746307	780.283	-1.23733	0.428237	-2.88936	0.00386023	0.0328515	uncharacterized LOC100746307
LOC100749545	443.341	-0.305413	0.105771	-2.88749	0.00388332	0.0329528	ribosomal RNA-processing protein 7 homolog A
LOC100741053	1360.66	-0.306615	0.106185	-2.88757	0.0038823	0.0329528	transmembrane protein 177
LOC100747348	334.457	-0.32687	0.113208	-2.88733	0.00388532	0.0329528	exosome complex component CSL4
LOC100749970	1220.58	-0.338894	0.117365	-2.88751	0.00388306	0.0329528	serine/threonine-protein phosphatase 5
LOC100744615	1583.96	0.64788	0.224444	2.88661	0.0038942	0.0329646	protein Gawky
LOC100741746	1269	0.465761	0.161339	2.88685	0.00389118	0.0329646	vesicle-associated membrane protein 7
LOC100746335	2322.54	-0.516696	0.17901	-2.88641	0.00389659	0.0329646	proteasome subunit alpha type-5
LOC105681299	1132.89	-0.269222	0.0932951	-2.8857	0.00390542	0.0330113	peptidyl-prolyl cis-trans isomerase
LOC105680275	80.4179	0.641706	0.222478	2.88435	0.00392218	0.0330917	sperm mitochondrial-associated cysteine-rich protein-like
LOC100746172	9111.49	0.470982	0.163301	2.88414	0.00392485	0.0330917	ATP-binding cassette sub-family G member 1
LOC100742986	827.54	-0.321308	0.111393	-2.88445	0.00392098	0.0330917	uncharacterized protein C1orf131 homolog
LOC100747621	37126.5	-0.871849	0.30232	-2.88386	0.00392835	0.0330933	probable citrate synthase 2 mitochondrial
LOC105680548	3220.39	-0.262618	0.09113	-2.8818	0.00395414	0.0332827	SUMO-conjugating enzyme UBC9-B
LOC100750059	900.071	0.420626	0.145989	2.88122	0.00396142	0.0333158	ras-related protein RHN1
LOC105681197	2128.56	0.348901	0.121126	2.88047	0.00397088	0.0333674	venom acid phosphatase Acph-1
LOC100743051	1852.34	0.465084	0.161506	2.87966	0.00398098	0.0334242	SPRY domain-containing protein 7
LOC100743044	5701.46	0.736905	0.255948	2.87911	0.00398796	0.0334547	retinal dehydrogenase 1
LOC100741867	450.521	2.94138	1.02222	2.87746	0.00400897	0.0334801	pro-resilin
LOC100745249	590.563	0.639337	0.222211	2.87717	0.00401266	0.0334801	ras-related and estrogen-regulated growth inhibitor-like
LOC112213069	235.834	0.49532	0.172121	2.87775	0.00400526	0.0334801	uncharacterized LOC112213069
LOC100742360	4343.46	0.299594	0.104123	2.8773	0.0040109	0.0334801	integrin alpha-PS2
LOC100747343	3591.98	0.28542	0.0992055	2.87705	0.00401408	0.0334801	pre-mRNA-splicing factor ATP-dependent RNA helicase PRP16
LOC100741038	616.934	-0.240854	0.0836966	-2.8777	0.00400584	0.0334801	rac GTPase-activating protein 1
LOC100742432	1738.64	-0.244671	0.085043	-2.87703	0.0040144	0.0334801	NADH dehydrogenase [ubiquinone] 1 beta subcomplex subunit 7
LOC100741613	2254.66	0.379059	0.131892	2.87401	0.00405299	0.0337738	breast cancer anti-estrogen resistance protein 3
LOC100741040	2117.07	-0.2703	0.094074	-2.87328	0.0040624	0.033824	cystathionine beta-synthase
LOC100742955	1579.43	0.56593	0.197026	2.87236	0.00407422	0.0338943	zinc finger protein 37-like
LOC100743253	4748.13	0.202546	0.0705616	2.87049	0.0040984	0.0340551	putative phosphoenolpyruvate synthase
LOC100741200	870.564	-0.693952	0.241767	-2.87034	0.00410036	0.0340551	retinoblastoma-like protein 1
LOC100742593	424.994	0.633639	0.220802	2.86972	0.00410841	0.0340936	brain tumor protein
LOC100744890	21404.4	0.308617	0.107556	2.86937	0.00411288	0.0341025	probable Bax inhibitor 1
LOC100745841	822.226	-0.342638	0.119515	-2.86691	0.00414503	0.0343406	39S ribosomal protein L13 mitochondrial
LOC100745102	314.199	-0.451987	0.157691	-2.86628	0.00415327	0.0343804	uncharacterized LOC100745102
LOC100747354	557.915	-0.299071	0.104359	-2.8658	0.00415963	0.0344046	armadillo repeat-containing protein 5
LOC100740539	3487.27	0.321022	0.11215	2.86245	0.00420386	0.0347417	RING finger protein 11
LOC100747087	262.899	-0.3735	0.130523	-2.86156	0.00421562	0.0348101	metallo-beta-lactamase domain-containing protein 1
LOC100746202	1939.22	0.370436	0.129499	2.86053	0.00422933	0.0348539	sphingosine kinase 2
LOC100746152	1196.81	-0.254356	0.0889166	-2.86061	0.0042282	0.0348539	translation initiation factor IF-2 mitochondrial
LOC100742883	758.25	-0.514269	0.179791	-2.86038	0.00423136	0.0348539	CWF19-like protein 1
LOC100744792	2978.77	-0.40996	0.143424	-2.85838	0.00425814	0.0350456	proteasome subunit alpha type-3
LOC100741872	1855.3	-0.566367	0.198216	-2.85732	0.00427229	0.0351332	arginine--tRNA ligase cytoplasmic
LOC100741487	1371.18	-0.359744	0.125949	-2.85627	0.00428657	0.0352216	39S ribosomal protein L38 mitochondrial
LOC100749004	618.892	-0.294064	0.102982	-2.8555	0.00429694	0.0352779	BRCA1-associated RING domain protein 1
LOC112212053	357.442	0.657178	0.230298	2.8536	0.00432267	0.0354055	uncharacterized LOC112212053
LOC100747653	1047.23	-0.499137	0.174917	-2.85357	0.00432309	0.0354055	armadillo repeat-containing protein 8
LOC100747661	859.178	-0.638264	0.223662	-2.85369	0.00432141	0.0354055	nuclear pore complex protein Nup160 homolog
LOC105682068	347.454	0.751473	0.263432	2.85262	0.00433599	0.0354821	uncharacterized LOC105682068
LOC100749859	19278.4	0.557757	0.195564	2.85204	0.00434391	0.0355179	cytochrome P450 6a2
LOC100743823	1584.65	0.482563	0.169233	2.85147	0.00435174	0.0355337	uncharacterized LOC100743823
LOC105681570	683.604	-0.373515	0.130994	-2.85138	0.00435295	0.0355337	NADH dehydrogenase [ubiquinone] 1 alpha subcomplex assembly factor 3
LOC100748226	1561.64	0.303845	0.106727	2.84694	0.00441415	0.0360039	microtubule-associated serine/threonine-protein kinase 3
LOC100749333	3556.4	1.00639	0.353744	2.84496	0.00444165	0.0361693	phosphoribosylformylglycinamidine synthase
LOC100740581	552.458	-0.348867	0.122621	-2.84507	0.0044401	0.0361693	PSME3-interacting protein
LOC100747478	1981.74	0.448728	0.157754	2.84448	0.00444833	0.0361942	lateral signaling target protein 2 homolog
LOC112212588	46.368	1.2099	0.425695	2.84216	0.00448083	0.0363995	putative uncharacterized protein DDB_G0282133
LOC100745648	2222.45	-0.314715	0.110724	-2.84233	0.0044785	0.0363995	transmembrane protein 14C
LOC100747279	138.566	-2.32855	0.819597	-2.84109	0.00449589	0.0364922	uncharacterized LOC100747279
LOC100743648	5482.16	-0.280215	0.0986701	-2.83992	0.00451248	0.0365971	ATP synthase subunit O mitochondrial
LOC100743982	2772.25	0.353043	0.124347	2.83918	0.00452293	0.0366522	zinc finger protein 82
LOC100749897	404.809	0.516512	0.182178	2.83521	0.00457962	0.0370815	C-factor
LOC100743844	1767.94	0.304746	0.107596	2.83233	0.00462103	0.0373867	R3H domain-containing protein 1
LOC100747102	3342.86	-0.228511	0.0807087	-2.83131	0.0046358	0.0374759	glutaredoxin-C4
LOC100746061	154.19	0.517553	0.182846	2.83055	0.00464685	0.0375045	cathepsin O
LOC100749346	1123.44	0.318705	0.112592	2.8306	0.00464603	0.0375045	uncharacterized LOC100749346
LOC112213111	660.567	0.351833	0.124415	2.8279	0.00468551	0.0377861	argininosuccinate synthase
LOC100745899	1808.93	0.297367	0.105173	2.82742	0.00469253	0.0377918	rab3 GTPase-activating protein non-catalytic subunit
LOC100748880	3172.02	-0.704317	0.24911	-2.82733	0.00469377	0.0377918	translocon-associated protein subunit alpha
LOC100748817	4654.84	0.679806	0.240556	2.82598	0.0047136	0.037921	beta-ureidopropionase
LOC100749965	1375.98	-0.626787	0.221937	-2.82417	0.00474037	0.0381057	mitochondrial import inner membrane translocase subunit Tim23
LOC100746811	15536.9	0.277597	0.0983152	2.82354	0.00474962	0.0381188	hexokinase type 2
LOC100743369	654.251	-0.343139	0.121517	-2.8238	0.00474587	0.0381188	DNA-directed RNA polymerases I and III subunit RPAC1
LOC100749925	15488.2	-0.410701	0.145507	-2.82255	0.00476431	0.0382061	protein disulfide-isomerase A3
LOC100745900	637.079	-0.27644	0.0979878	-2.82117	0.00478485	0.0383401	exosome complex component RRP42
LOC100748929	1314.93	-0.281559	0.0998237	-2.82057	0.0047939	0.0383819	probable 28S ribosomal protein S25 mitochondrial
LOC100741711	1242.17	-0.367794	0.130432	-2.8198	0.00480529	0.0384423	PDZ and LIM domain protein 3
LOC100749388	97.1902	0.567721	0.201424	2.81853	0.00482434	0.038557	uncharacterized LOC100749388
LOC100748321	659.64	-0.371741	0.131901	-2.81834	0.00482733	0.038557	28S ribosomal protein S10 mitochondrial
LOC100742266	990.111	-0.402587	0.142873	-2.8178	0.00483541	0.0385908	chondroitin sulfate synthase 2
LOC100740446	377.157	0.640081	0.227196	2.81731	0.00484275	0.0386185	IQ motif-containing protein H-like
LOC100740012	753.674	-0.360158	0.127851	-2.81701	0.00484732	0.0386242	U3 small nucleolar ribonucleoprotein protein MPP10
LOC100742685	4078.13	-0.558462	0.198314	-2.81605	0.00486179	0.0387087	putative fatty acyl-CoA reductase CG8306
LOC112212687	47.0595	0.810463	0.287862	2.81546	0.00487082	0.0387193	uncharacterized LOC112212687
LOC100740371	1997.73	0.554347	0.196912	2.8152	0.00487473	0.0387193	C-Maf-inducing protein-like
LOC100746321	4562.42	-0.320162	0.113717	-2.81544	0.00487111	0.0387193	proteasome subunit beta type-4
LOC100748160	3877.82	-0.477232	0.169563	-2.81449	0.00488552	0.0387742	uncharacterized LOC100748160
LOC100741757	50095.2	-0.293364	0.104258	-2.81383	0.00489553	0.0388228	four and a half LIM domains protein 2
LOC100745800	1759.44	0.483858	0.171985	2.81338	0.00490235	0.0388462	probable serine/threonine-protein kinase MARK-A
LOC100743680	863.367	-0.353346	0.125617	-2.81289	0.00490985	0.0388748	histone-lysine N-methyltransferase NSD2
LOC100746707	1763.36	0.386513	0.137423	2.81257	0.00491469	0.0388824	telomere-associated protein RIF1
LOC112212354	40.2894	1.13396	0.403252	2.81204	0.0049229	0.0389064	uncharacterized LOC112212354
LOC100741076	4588.05	0.394711	0.140373	2.81187	0.0049255	0.0389064	nuclear pore complex protein DDB_G0274915
LOC100748397	1545.23	0.386724	0.137661	2.80925	0.00496569	0.0391929	protein gustavus
LOC100744611	1498.4	-0.272432	0.0970117	-2.80824	0.00498138	0.0391931	U2 snRNP-associated SURP motif-containing protein
LOC100742806	7287.31	-0.413565	0.147263	-2.80835	0.00497967	0.0391931	succinate--CoA ligase [ADP-forming] subunit beta mitochondrial
LOC100746149	4323.03	-0.64875	0.230992	-2.80853	0.00497676	0.0391931	dihydrolipoyllysine-residue acetyltransferase component of pyruvate dehydrogenase complex mitochondrial
LOC100746679	3366.09	-0.762779	0.271576	-2.80871	0.004974	0.0391931	zinc finger protein rotund-like
LOC100744266	259.035	-0.388019	0.138214	-2.80737	0.00499471	0.0392671	RNA-binding motif protein X-linked 2
LOC100740991	10182.2	0.425699	0.151716	2.80589	0.00501785	0.0394181	uncharacterized LOC100740991
LOC100747208	176.107	0.865558	0.30885	2.80251	0.00507061	0.0397759	venom carboxylesterase-6-like
LOC100745947	536.383	-0.468941	0.167342	-2.80228	0.00507421	0.0397759	DNA repair protein complementing XP-A cells homolog
LOC100748305	367.171	-0.628191	0.224177	-2.80221	0.00507533	0.0397759	protein timeless homolog
LOC100741415	3013.87	0.37542	0.133995	2.80175	0.00508266	0.0398022	SLIT-ROBO Rho GTPase-activating protein 1
LOC100744078	4040.44	-0.573778	0.204933	-2.79983	0.00511288	0.0400076	cystathionine gamma-lyase
LOC105682126	4795.6	0.574403	0.205222	2.79894	0.00512709	0.0400562	GTP cyclohydrolase 1
LOC100743851	6425.14	-0.420869	0.15036	-2.79907	0.00512494	0.0400562	T-complex protein 1 subunit gamma
LOC100746988	2036.61	0.530636	0.189707	2.79714	0.00515576	0.0402487	folliculin-interacting protein 1
LOC100746160	490.913	-0.484582	0.173264	-2.79678	0.00516141	0.0402614	U1 small nuclear ribonucleoprotein A
LOC100740844	2348.73	0.326031	0.116587	2.79647	0.00516635	0.0402685	attractin-like protein 1
LOC100749250	259.548	0.499967	0.178836	2.79568	0.00517911	0.0402724	ras-related protein Rab-37
LOC100748721	2949.31	0.414425	0.14825	2.79544	0.00518294	0.0402724	calmodulin-binding transcription activator 2
LOC100750104	1865.43	-0.479866	0.171615	-2.79617	0.00517119	0.0402724	nuclear migration protein nudC
LOC105681628	468.812	-0.520499	0.18618	-2.79567	0.00517925	0.0402724	uncharacterized LOC105681628
LOC100741336	1791.5	0.222516	0.0796151	2.7949	0.00519161	0.0403085	tyrosine-protein kinase Abl
LOC100740187	1838.51	-0.242986	0.0869744	-2.79377	0.00520974	0.0404179	phenylalanine--tRNA ligase beta subunit
LOC100741975	906.268	2.81911	1.00955	2.79244	0.00523114	0.0405525	uncharacterized LOC100741975
LOC117152071	432.097	1.03775	0.371983	2.78978	0.00527433	0.0408193	uncharacterized LOC117152071
LOC100742842	15164.4	0.870842	0.312178	2.78957	0.0052778	0.0408193	phosphatidate phosphatase LPIN3
LOC100750092	7206.71	0.464079	0.166361	2.78958	0.00527766	0.0408193	KICSTOR complex protein SZT2
LOC117151538	23.6166	1.17905	0.422745	2.78904	0.00528651	0.0408236	uncharacterized LOC117151538
LOC100744976	1960.25	-0.211648	0.0758855	-2.78904	0.0052864	0.0408236	solute carrier family 25 member 46
LOC100743140	929.683	-0.275411	0.0987995	-2.78757	0.00531047	0.040977	probable glucosamine 6-phosphate N-acetyltransferase
LOC100742948	1476.27	0.305478	0.109635	2.78632	0.00533108	0.0411044	adenylyltransferase and sulfurtransferase MOCS3
LOC112212554	293.568	1.07936	0.387529	2.78525	0.00534869	0.0412084	uncharacterized LOC112212554
LOC100742117	20906	0.522749	0.187774	2.78393	0.00537047	0.0412592	protein 5NUC
LOC100742271	1354.18	-0.332521	0.119431	-2.7842	0.00536599	0.0412592	probable ribosome biogenesis protein RLP24
LOC100745058	719.1	-0.461186	0.165645	-2.78419	0.00536622	0.0412592	aarF domain-containing protein kinase 1
LOC100744618	2243.31	-0.53222	0.191181	-2.78385	0.00537177	0.0412592	probable nuclear transport factor 2
LOC117152559	908.682	0.456951	0.164176	2.78329	0.00538105	0.0412988	uncharacterized LOC117152559
LOC100744654	1126.05	-0.390384	0.14033	-2.7819	0.00540423	0.0414448	RNA-binding protein 24-like
LOC117151113	402.646	-0.30167	0.108479	-2.78091	0.00542066	0.041539	tryptophan--tRNA ligase mitochondrial-like
LOC100749365	21.2201	1.38406	0.498034	2.77905	0.00545181	0.0416858	uncharacterized LOC100749365
LOC100744512	677.545	0.787189	0.283261	2.77902	0.00545231	0.0416858	uncharacterized LOC100744512
LOC100743987	1605.07	0.355884	0.128048	2.7793	0.00544765	0.0416858	phosphatidylcholine:ceramide cholinephosphotransferase 2
LOC100743363	1532.21	0.368842	0.132772	2.778	0.00546938	0.0417844	latrophilin Cirl-like
LOC100747233	5789.96	0.754155	0.271535	2.77738	0.00547998	0.0418334	protein Malvolio
LOC100747047	18466	3.5236	1.26948	2.77563	0.00550947	0.0420265	cuticle protein 16.5-like
LOC100744166	38375.2	2.38561	0.859791	2.77463	0.00552642	0.0421237	uncharacterized LOC100744166
LOC100741315	1163.15	-0.504941	0.182068	-2.77336	0.00554808	0.0422566	S-phase kinase-associated protein 2
LOC100741503	1731.9	-0.304449	0.109802	-2.77272	0.00555907	0.0423081	RRP15-like protein
LOC100743236	1304.56	0.317785	0.114624	2.7724	0.00556443	0.0423167	uncharacterized LOC100743236
LOC105680713	2769.75	0.518609	0.187135	2.77132	0.00558298	0.0424179	dnaJ homolog subfamily C member 17
LOC100742633	331.371	0.479445	0.173014	2.77113	0.00558621	0.0424179	telomerase-binding protein EST1A
LOC100741055	431.245	0.500595	0.180706	2.77023	0.00560174	0.0425036	NGFI-A-binding protein homolog
LOC100748179	14888.5	0.548508	0.19806	2.7694	0.00561591	0.0425788	DEAD-box ATP-dependent RNA helicase 20
LOC100741589	1964.37	-0.184434	0.0666043	-2.7691	0.00562117	0.0425864	angiotensin-converting enzyme-like
LOC100741295	727.282	0.232576	0.0840347	2.76762	0.00564668	0.0427473	E3 ubiquitin-protein ligase RMND5A
LOC100740547	2421.47	0.428355	0.154795	2.76724	0.00565327	0.0427631	uncharacterized LOC100740547
LOC100740366	528.218	-0.347043	0.125422	-2.76701	0.00565731	0.0427631	splicing factor 45
LOC100741429	695.974	-0.422903	0.152917	-2.76557	0.00568227	0.0429194	DNA replication licensing factor Mcm7
LOC117151711	359.199	0.79767	0.288499	2.7649	0.00569403	0.0429758	uncharacterized LOC117151711
LOC100740658	1317.38	0.331398	0.119928	2.7633	0.00572197	0.0431541	FAD synthase
LOC100743530	4040.82	0.840504	0.304278	2.76229	0.00573976	0.0432556	L-galactose dehydrogenase
LOC100749795	1078.33	-0.264948	0.0959501	-2.7613	0.0057571	0.0433537	small ubiquitin-related modifier 3
LOC100741128	576.665	-0.260082	0.0942235	-2.76026	0.00577548	0.0434594	pre-mRNA-splicing factor syf1 homolog
LOC100745946	650.323	0.403692	0.14629	2.75953	0.00578841	0.043524	growth factor receptor-bound protein 14
LOC100748784	3428.69	-0.451133	0.163569	-2.75806	0.00581461	0.0436882	complex I assembly factor ACAD9 mitochondrial
LOC100745983	602.728	1.44573	0.524294	2.75749	0.0058247	0.0437305	prisilkin-39
LOC100741081	1174.18	-0.296279	0.107457	-2.75718	0.00583029	0.0437305	prefoldin subunit 1
LOC100744810	3448.35	-0.691483	0.25081	-2.757	0.00583336	0.0437305	D-3-phosphoglycerate dehydrogenase
LOC100747462	829.157	0.291749	0.10587	2.75572	0.00585631	0.0438697	WASH complex subunit 4
LOC100749037	515.545	-0.272246	0.0988296	-2.7547	0.00587458	0.0439736	cell cycle checkpoint control protein RAD9A
LOC100741290	237.969	-0.352572	0.128088	-2.75257	0.0059129	0.0442274	transcriptional adapter 1
LOC100745251	3682.44	3.83106	1.39333	2.74957	0.00596733	0.044568	endocuticle structural glycoprotein ABD-4
LOC100740101	1060.06	-0.573282	0.208486	-2.74974	0.0059642	0.044568	surfeit locus protein 6 homolog
LOC100741108	663.11	0.349309	0.127079	2.74876	0.00598219	0.0446456	steroid receptor RNA activator 1
LOC112213794	2411.99	-0.723564	0.263298	-2.74808	0.00599454	0.0447044	DNA mismatch repair protein MutL-like
LOC100747505	12838.7	-0.699757	0.254762	-2.74671	0.00601968	0.0448585	6-phosphogluconate dehydrogenase decarboxylating
LOC100745335	215.772	-0.397446	0.144735	-2.74602	0.00603234	0.0449194	mitotic-spindle organizing protein 1
LOC100746889	2092.46	-0.591792	0.215555	-2.74544	0.00604303	0.0449656	FACT complex subunit Ssrp1
LOC100746285	4037.43	0.264253	0.0962792	2.74466	0.00605743	0.0450392	tyrosine-protein phosphatase non-receptor type 2
LOC100742673	4570.63	0.634969	0.231411	2.7439	0.00607133	0.0450756	uncharacterized LOC100742673
LOC100748490	613.712	0.528306	0.192532	2.74399	0.00606972	0.0450756	uncharacterized LOC100748490
LOC100740732	108.555	-0.645363	0.235241	-2.74342	0.00608037	0.0451092	putative protein tag-52
LOC100748172	348.784	-0.30721	0.112007	-2.74277	0.00609239	0.045165	upstream stimulatory factor 1
LOC100745650	356.015	-0.402717	0.146859	-2.74221	0.00610281	0.0452087	SET and MYND domain-containing protein 4
LOC100748806	184.467	-0.390869	0.142557	-2.74184	0.00610969	0.0452262	guanine nucleotide-binding protein subunit beta-5
LOC100749249	2304.43	-0.297923	0.108702	-2.74072	0.00613053	0.0453469	39S ribosomal protein S30 mitochondrial
LOC100743496	956.354	-0.480848	0.175526	-2.73947	0.0061538	0.0454854	riboflavin kinase
LOC100743928	2300.8	-0.305879	0.111668	-2.73919	0.00615905	0.0454906	nucleolar complex protein 2 homolog
LOC100743155	1515.91	0.521888	0.190564	2.73864	0.00616931	0.0455131	xylulose kinase
LOC100741753	12966.4	-0.438411	0.160089	-2.73854	0.00617119	0.0455131	malate dehydrogenase cytoplasmic
LOC105681076	4183.06	0.38453	0.140448	2.73788	0.00618371	0.0455435	lysosomal acid phosphatase
LOC105680485	1015.2	-0.649841	0.237355	-2.73784	0.00618441	0.0455435	MTOR-associated protein MEAK7
LOC112213670	99.1197	0.853152	0.311671	2.73735	0.00619366	0.045578	uncharacterized LOC112213670
LOC100748134	888.311	-0.241231	0.0881407	-2.73689	0.00620239	0.0456087	diphosphoinositol polyphosphate phosphohydrolase 1
LOC100740883	144.387	0.925461	0.338192	2.7365	0.00620973	0.0456292	probable cytochrome P450 28d1
LOC100746113	3523.68	-0.348927	0.127551	-2.73558	0.00622698	0.0457224	asparagine--tRNA ligase cytoplasmic
LOC100740238	2808.07	-0.410228	0.150009	-2.73469	0.00624394	0.0458133	coronin-1C-A
LOC117152378	50.9229	1.03402	0.378347	2.73299	0.00627617	0.0459487	uncharacterized LOC117152378
LOC100741947	31262.6	0.36201	0.132448	2.73323	0.00627174	0.0459487	40S ribosomal protein S5
LOC100747625	9316.31	0.242488	0.088712	2.73344	0.00626774	0.0459487	glycogen synthase kinase-3 beta
LOC100744340	535.907	1.02755	0.376024	2.73268	0.00628208	0.0459584	dynein heavy chain 2 axonemal
LOC100747939	924.82	0.419295	0.153469	2.73212	0.00629274	0.0460028	GTP-binding protein 2
LOC100740349	4370.98	0.241683	0.0884713	2.73176	0.00629962	0.0460194	uncharacterized LOC100740349
LOC100740897	716.628	1.10376	0.404237	2.73047	0.00632432	0.0460654	uncharacterized LOC100740897
LOC100741089	460.723	0.862349	0.315756	2.73106	0.00631314	0.0460654	dynein heavy chain 7 axonemal-like
LOC100748083	747.712	-0.455399	0.166765	-2.73079	0.00631829	0.0460654	bifunctional coenzyme A synthase
LOC100746163	45524.5	-2.27265	0.832259	-2.7307	0.00631995	0.0460654	transmembrane protease serine 9-like
LOC100742813	4805.8	0.33996	0.124519	2.7302	0.00632965	0.0460706	calsyntenin-1
LOC100743807	370.631	-0.400645	0.146802	-2.72915	0.00634974	0.0461833	dolichyldiphosphatase 1-like
LOC100747492	454.157	-0.352827	0.129331	-2.72809	0.00637021	0.0462985	uncharacterized LOC100747492
LOC100746222	80720.8	1.23373	0.452538	2.72624	0.006406	0.0464912	larval cuticle protein LCP-17-like
LOC100748289	3284.27	-0.614739	0.225484	-2.72631	0.00640468	0.0464912	threonine--tRNA ligase 1 cytoplasmic
LOC100748268	1197.75	0.319222	0.117116	2.72568	0.00641686	0.0465362	WD repeat-containing protein 81
LOC100747215	294.222	0.850802	0.312276	2.72452	0.00643947	0.0466663	ionotropic receptor 75a-like
LOC117152539	1338.74	0.790375	0.290396	2.72172	0.00649438	0.0470106	uncharacterized LOC117152539
LOC100747870	6167.38	0.363609	0.1336	2.72162	0.00649636	0.0470106	gamma-aminobutyric acid receptor-associated protein
LOC105681327	265.328	1.16163	0.426944	2.72081	0.00651221	0.0470572	uncharacterized LOC105681327
LOC100743059	1587.08	0.317602	0.11673	2.72081	0.00651217	0.0470572	kinase suppressor of Ras 2
LOC100746579	904.718	0.295622	0.108674	2.72025	0.00652319	0.0471025	GRB2-associated-binding protein 2
LOC100742878	278.468	0.560125	0.205977	2.71936	0.00654079	0.0471616	glycine-rich cell wall structural protein
LOC100747355	1350.32	0.311032	0.114367	2.7196	0.00653612	0.0471616	angiomotin-like protein 1
LOC100748096	1423.45	-0.700542	0.257672	-2.71873	0.00655328	0.0472176	probable ATP-dependent RNA helicase pitchoune
LOC100746135	644.825	0.28625	0.105337	2.71746	0.00657859	0.0473318	glycerophosphodiester phosphodiesterase 1
LOC100746000	419.7	-0.403799	0.148594	-2.71746	0.00657841	0.0473318	homeobox protein 4-like
LOC100743022	5513.82	-0.44878	0.165182	-2.71689	0.00658983	0.0473786	mitochondrial proton/calcium exchanger protein
LOC100742893	1639.2	0.394728	0.145365	2.71543	0.00661899	0.0475541	zinc finger MIZ domain-containing protein 1
LOC100744248	1001.71	-0.71177	0.262184	-2.71477	0.00663215	0.0476145	CTP synthase
LOC100750009	1199.65	-0.291537	0.107465	-2.71287	0.00667037	0.0477518	nucleolar complex protein 4 homolog B
LOC100746611	1675.25	-0.428462	0.15791	-2.71333	0.006661	0.0477518	protein SEC13 homolog
LOC100749454	496.223	-0.575265	0.211996	-2.71356	0.00665636	0.0477518	nucleolar protein 12
LOC105680195	1315.08	-0.734567	0.27077	-2.71288	0.00667019	0.0477518	nuclear pore complex protein Nup205
LOC100745852	3013.34	0.359924	0.132769	2.71091	0.00670985	0.0480001	probable serine/threonine-protein kinase dyrk1
LOC100747518	351.955	9.91061	3.65628	2.71057	0.00671675	0.0480151	uncharacterized LOC100747518
LOC100746590	694.513	0.533907	0.19703	2.70978	0.00673281	0.0480956	putative uncharacterized protein DDB_G0267840
LOC100741678	6482.02	0.468115	0.172787	2.70921	0.00674436	0.0481437	choline/ethanolamine kinase
LOC100740513	2105.2	0.271683	0.100324	2.70805	0.00676806	0.0482785	eukaryotic translation initiation factor 2-alpha kinase
LOC100744328	595.249	0.541722	0.200118	2.70702	0.00678905	0.0483597	G1/S-specific cyclin-D2
LOC100743491	201.405	-0.40653	0.15019	-2.70678	0.00679394	0.0483597	cilia- and flagella-associated protein 206
LOC100746007	29854	-0.652147	0.240912	-2.707	0.0067895	0.0483597	calreticulin
LOC100749337	816.822	0.691852	0.25589	2.7037	0.00685714	0.0486621	calmodulin
LOC100747566	1417.5	0.327385	0.121095	2.70353	0.00686073	0.0486621	putative transcription factor capicua
LOC100746025	1574.97	0.278419	0.10295	2.70441	0.00684248	0.0486621	tyrosine-protein kinase CSK
LOC100742157	929.582	-0.22063	0.0815869	-2.70423	0.00684627	0.0486621	INO80 complex subunit C
LOC100741480	137.267	-0.819299	0.303003	-2.70393	0.00685246	0.0486621	lysyl oxidase homolog 2
LOC100744558	216.599	-0.434479	0.16076	-2.70265	0.00687893	0.0487566	uncharacterized LOC100744558
LOC100743520	1223.15	-0.289064	0.107024	-2.70093	0.00691461	0.0489402	mitochondrial chaperone BCS1
LOC100741578	644.587	-0.66736	0.247083	-2.70095	0.00691407	0.0489402	WD repeat-containing protein 18
LOC100748586	3522.46	0.317169	0.117484	2.69968	0.00694059	0.0490893	protein ECT2
LOC100745106	58.8149	0.683351	0.253243	2.69841	0.00696725	0.049121	brain-specific homeobox protein homolog
LOC100747473	1095.18	0.292022	0.108191	2.69914	0.00695198	0.049121	WD repeat-containing protein 34
LOC100745683	16760.7	-0.371174	0.137559	-2.69829	0.00696961	0.049121	myophilin
LOC100748066	1145.07	-0.514803	0.190779	-2.69843	0.00696675	0.049121	ruvB-like 2
LOC100743598	790.602	-0.654525	0.242527	-2.69878	0.00695952	0.049121	cell growth-regulating nucleolar protein
LOC100745600	372.8	-0.35224	0.130572	-2.69768	0.00698255	0.0491776	60S ribosomal protein L11
LOC100747353	1201.08	0.372848	0.138304	2.69586	0.00702082	0.0494124	acyl-CoA-binding domain-containing protein 5
LOC100742743	34.7246	1.72705	0.640981	2.69438	0.0070519	0.0495614	uncharacterized LOC100742743
LOC100747626	1814.66	-0.25706	0.0954037	-2.69445	0.00705048	0.0495614	putative pre-mRNA-splicing factor ATP-dependent RNA helicase PRP1
LOC105680961	183.224	0.382748	0.14207	2.69408	0.00705831	0.0495716	integumentary mucin C.1
LOC100749508	12790.1	0.503271	0.186839	2.69361	0.00706819	0.0496062	carnitine O-palmitoyltransferase 1 liver isoform
LOC100740806	262.79	0.786328	0.291979	2.6931	0.00707918	0.0496062	pyrroline-5-carboxylate reductase 2-like
LOC100744390	2928.14	0.280468	0.104135	2.69331	0.00707472	0.0496062	protein enabled
LOC100745256	1171	-0.312493	0.116043	-2.69291	0.00708306	0.0496062	pre-mRNA-splicing factor 38B
LOC100746761	8832.99	5.04292	1.87292	2.69255	0.00709087	0.0496262	uncharacterized LOC100746761
LOC100747187	1081.65	-0.38924	0.144599	-2.69185	0.0071056	0.0496945	ribosome biogenesis regulatory protein homolog
LOC100743730	409.284	-0.355111	0.131932	-2.69161	0.00711071	0.0496955	beta-13-glucosyltransferase
LOC100740029	1410.35	0.290723	0.108094	2.68953	0.00715525	0.0499719	protein PRRC1-B
