# Supplementary material for: Gene expression in bumble bee larvae differs qualitatively between high and low concentration imidacloprid exposure levels
Source: Sci Rep. 2023 Jun 9;13:9415. doi: 10.1038/s41598-023-36232-y (PMC10256756; doi:10.1038/s41598-023-36232-y)
Supplement: Supplementary file 5 — Supplementary Table S4. [file 41598_2023_36232_MOESM5_ESM.xlsx]

## Sheet: Hoja1
Supplementary Table S4. Differential expression analysis between lower (0.7 ppb imidacloprid) and higher (7.0 ppb imidacloprid) concentration treatments. Raw output from DESeq2 plus annotation added at the right-most column. Fold change is calculated dividing the 7.0 ppb imidacloprid counts by the 0.7 ppb imidacloprid counts.
Gene ID	baseMean	log2FoldChange	lfcSE	stat	pvalue	padj	Annotation	Up-regulation
LOC100747518	351.955	35.7879	3.71406	9.63578	5.64606e-22	7.00619e-18	uncharacterized LOC100747518	7.0 ppb
LOC100740058	30.1442	30.1549	3.71268	8.12214	4.5805e-16	2.3239e-12	histidine-rich glycoprotein-like	7.0 ppb
LOC100749630	29.6241	30.0639	3.71281	8.09732	5.61826e-16	2.3239e-12	uncharacterized LOC100749630	7.0 ppb
LOC100742489	53.1912	29.8828	3.72076	8.03137	9.6393e-16	2.99035e-12	uncharacterized LOC100742489	7.0 ppb
LOC100742964	104.738	27.4958	3.71698	7.39736	1.38917e-13	3.44764e-10	uncharacterized LOC100742964	7.0 ppb
LOC117151416	40.1866	24.6465	3.74809	6.57574	4.84122e-11	1.00125e-07	uncharacterized LOC117151416	7.0 ppb
LOC105681335	0.916579	21.5601	3.75879	5.73593	9.69779e-09	1.71914e-05	acanthoscurrin-1-like	7.0 ppb
LOC105681244	0.450621	18.9116	3.77661	5.00755	5.51262e-07	0.000768459	uncharacterized LOC105681244	7.0 ppb
LOC117151709	0.447917	18.9093	3.77775	5.00544	5.57348e-07	0.000768459	uncharacterized LOC117151709	7.0 ppb
LOC100744015	163.679	2.95534	0.601685	4.91178	9.02553e-07	0.00101816	uncharacterized LOC100744015	7.0 ppb
LOC105680379	2164.08	11.1839	2.27259	4.92122	8.60059e-07	0.00101816	mediator of RNA polymerase II transcription subunit 15-like	7.0 ppb
LOC100749181	807.821	2.94762	0.609212	4.83841	1.3088e-06	0.00135341	putative defense protein 3	7.0 ppb
LOC100747155	910.936	0.575602	0.122654	4.69288	2.69386e-06	0.00253827	mannosyl-oligosaccharide 12-alpha-mannosidase IB-like	7.0 ppb
LOC100749257	0.515545	17.6378	3.76847	4.68036	2.86371e-06	0.00253827	cytochrome P450 6k1	7.0 ppb
LOC100745651	19540.8	7.82805	1.68264	4.65224	3.28342e-06	0.00262491	SWI/SNF chromatin-remodeling complex subunit SNF5-like	7.0 ppb
LOC100745983	602.728	2.43777	0.526124	4.63346	3.59606e-06	0.00262491	prisilkin-39	7.0 ppb
LOC100748121	245.561	17.1385	3.69551	4.63766	3.52372e-06	0.00262491	proline-rich protein 4-like	7.0 ppb
LOC100745251	3682.44	6.44565	1.39612	4.61682	3.89669e-06	0.00268633	endocuticle structural glycoprotein ABD-4	7.0 ppb
LOC100743596	32452	4.37001	0.954573	4.57797	4.69513e-06	0.00306641	flexible cuticle protein 12-like	7.0 ppb
LOC100742332	54.8373	4.07034	0.893347	4.55628	5.20665e-06	0.00323047	uncharacterized LOC100742332	7.0 ppb
LOC100746353	2074.93	-0.416926	0.092211	-4.52143	6.14224e-06	0.00339294	2-acylglycerol O-acyltransferase 1	0.7 ppb
LOC100748269	232.596	-7.6042	1.68004	-4.5262	6.00547e-06	0.00339294	glucose dehydrogenase [FAD quinone]-like	0.7 ppb
LOC105680786	430.703	-7.81936	1.73131	-4.51644	6.2888e-06	0.00339294	pancreatic triacylglycerol lipase	0.7 ppb
LOC100745608	103.368	4.01519	0.906504	4.42931	9.45346e-06	0.00488783	cyclin-dependent kinase inhibitor 1C-like	7.0 ppb
LOC100741779	1694.8	5.23972	1.19865	4.37137	1.23471e-05	0.00612859	la-related protein 6	7.0 ppb
LOC100740839	6047.18	0.656179	0.151213	4.33945	1.42839e-05	0.00681724	scavenger receptor class B member 1	7.0 ppb
LOC100748671	13595.4	0.807474	0.187512	4.30626	1.66035e-05	0.00763083	zinc finger CCCH domain-containing protein 13	7.0 ppb
LOC100747742	178.556	3.3747	0.805433	4.18991	2.79062e-05	0.0123674	protein yellow-like	7.0 ppb
LOC100746341	38858.4	4.85254	1.16436	4.16756	3.07875e-05	0.0127347	endocuticle structural glycoprotein SgAbd-1	7.0 ppb
LOC100750106	10122	2.25619	0.540498	4.17429	2.98921e-05	0.0127347	pupal cuticle protein C1B-like	7.0 ppb
LOC100741867	450.521	4.27379	1.02835	4.15595	3.23937e-05	0.0129669	pro-resilin	7.0 ppb
LOC100745774	6090.7	7.5583	1.82534	4.14077	3.4614e-05	0.0130943	larval cuticle protein A2B-like	7.0 ppb
LOC100749482	2880.63	0.881321	0.212911	4.13939	3.48225e-05	0.0130943	uncharacterized LOC100749482	7.0 ppb
LOC100747882	38094.7	7.26106	1.76605	4.11147	3.9314e-05	0.0143484	uncharacterized LOC100747882	7.0 ppb
LOC100747047	18466	5.14967	1.26961	4.05609	4.99012e-05	0.0176921	cuticle protein 16.5-like	7.0 ppb
LOC100750029	23106.5	2.3031	0.574253	4.0106	6.0564e-05	0.0208761	uncharacterized LOC100750029	7.0 ppb
LOC100740593	13421.2	5.06157	1.26427	4.00356	6.23974e-05	0.0209267	uncharacterized LOC100740593	7.0 ppb
LOC105681897	266.627	11.6593	2.92488	3.98627	6.71214e-05	0.0219187	uncharacterized LOC105681897	7.0 ppb
LOC100740172	435.5	2.62789	0.664476	3.95483	7.65899e-05	0.0226287	uncharacterized LOC100740172	7.0 ppb
LOC100740744	46.8398	-2.92248	0.735918	-3.9712	7.15126e-05	0.0226287	2-hydroxyacylsphingosine 1-beta-galactosyltransferase	0.7 ppb
LOC100745933	1074.41	1.72109	0.434642	3.95978	7.50199e-05	0.0226287	decaprenyl-diphosphate synthase subunit 1	7.0 ppb
LOC100749444	2570.67	4.8982	1.23778	3.95725	7.58179e-05	0.0226287	integumentary mucin C.1-like	7.0 ppb
LOC100742537	2618.58	1.48865	0.377022	3.94846	7.86569e-05	0.0226989	uncharacterized LOC100742537	7.0 ppb
LOC100744749	5456.57	6.29888	1.6022	3.9314	8.44523e-05	0.0238175	uncharacterized LOC100744749	7.0 ppb
LOC100744632	7424.06	5.18837	1.32619	3.91224	9.14424e-05	0.0252158	cuticle protein 38	7.0 ppb
LOC100740825	3409.96	0.53738	0.138046	3.89275	9.91146e-05	0.0267372	15-hydroxyprostaglandin dehydrogenase [NAD(+)]-like	7.0 ppb
LOC100742186	88.5193	1.02066	0.264405	3.86022	0.000113283	0.0298465	tubulin alpha chain-like	7.0 ppb
LOC100743785	7010.72	3.45267	0.897765	3.84585	0.000120136	0.0298465	uncharacterized LOC100743785	7.0 ppb
LOC100744400	2495.8	7.28217	1.89037	3.85225	0.000117036	0.0298465	probable H/ACA ribonucleoprotein complex subunit 1	7.0 ppb
LOC100748014	2101.41	0.766246	0.199253	3.84559	0.000120261	0.0298465	ecdysone-induced protein 74EF	7.0 ppb
LOC100740945	240.244	2.36254	0.616011	3.83522	0.000125451	0.0300258	pupal cuticle protein 20-like	7.0 ppb
LOC100745368	2787.55	0.501594	0.130811	3.83449	0.000125823	0.0300258	mannosyl-oligosaccharide alpha-12-mannosidase IA-like	7.0 ppb
LOC100745527	6340.33	4.53006	1.19336	3.79606	0.000147017	0.0344213	larval cuticle protein A3A-like	7.0 ppb
LOC100740362	3653.28	-5.5984	1.47794	-3.78797	0.000151884	0.0349024	hymenoptaecin-like	0.7 ppb
LOC100747926	4164.45	-0.436202	0.115494	-3.77685	0.000158823	0.0358333	solute carrier family 28 member 3	0.7 ppb
LOC100748425	3219.6	0.794317	0.211149	3.76188	0.000168641	0.0373691	venom acid phosphatase Acph-1	7.0 ppb
LOC100746222	80720.8	1.69257	0.452544	3.74012	0.000183935	0.0400429	larval cuticle protein LCP-17-like	7.0 ppb
LOC100748201	1868.87	6.77804	1.81778	3.72874	0.00019244	0.0404744	probable H/ACA ribonucleoprotein complex subunit 1	7.0 ppb
LOC100748481	128.788	1.10928	0.297413	3.72977	0.000191654	0.0404744	5-hydroxytryptamine receptor	7.0 ppb
LOC100741232	33.5248	4.87801	1.30974	3.72442	0.000195766	0.0404877	putative uncharacterized protein DDB_G0294196	7.0 ppb
LOC100744599	5082.01	1.30238	0.351164	3.70875	0.000208288	0.0416878	uncharacterized LOC100744599	7.0 ppb
LOC100746761	8832.99	6.95566	1.87544	3.70881	0.000208233	0.0416878	uncharacterized LOC100746761	7.0 ppb
LOC100749961	1736.16	0.790954	0.213976	3.69647	0.000218618	0.0430608	elongation of very long chain fatty acids protein AAEL008004-like	7.0 ppb
LOC112213283	520.234	0.880901	0.239164	3.68325	0.000230278	0.0446487	uncharacterized LOC112213283	7.0 ppb
LOC100747616	640.203	2.24615	0.613132	3.6634	0.000248885	0.047514	apidermin 3	7.0 ppb
LOC100741471	453.759	1.82769	0.499965	3.65564	0.000256539	0.0482332	solute carrier family 46 member 3	7.0 ppb
