# Supplementary material for: Gene expression in bumble bee larvae differs qualitatively between high and low concentration imidacloprid exposure levels
Source: Sci Rep. 2023 Jun 9;13:9415. doi: 10.1038/s41598-023-36232-y (PMC10256756; doi:10.1038/s41598-023-36232-y)
Supplement: Supplementary file 7 — Supplementary Table S6. [file 41598_2023_36232_MOESM7_ESM.xlsx]

## Sheet: Hoja1
Supplementary Table S6. Genes differentially expressed in other studies that are also in ours. We included the genes from studies cited in Supplemental Table S1 that were expressed in the same direction compared to our study. Because two studies used different neonicotinoid pesticide clothianidin, we opted to mark the expression as up- or down-regulated by pesticide instead. Gene identifiers belo…
Bebane et al. 2019 (P-value < 0.001)			Mobley & Gegear 2018 (P-value = 0.045)			Colgan et al. 2019 (P-value = 0.027)			Costa et al. 2022 (P-value = 0.018)
Gene ID	Expression	Annotation	Gene ID	Expression	Annotation	Gene ID	Expression	Annotation	Gene ID	Expression	Annotation
LOC100740034	Up-regulated by pesticide	sodium/calcium exchanger regulatory protein 1	LOC100740371	Up-regulated by pesticide	C-Maf-inducing protein-like	LOC100740700	Up-regulated by pesticide	tachykinin-like peptides receptor 86C	LOC100740473	Up-regulated by pesticide	cyclin-T isoform X2
LOC100740127	Up-regulated by pesticide	cAMP-dependent protein kinase type I regulatory subunit	LOC100744622	Up-regulated by pesticide	cytochrome P450 6k1-like	LOC100741662*	Up-regulated by pesticide	phosphotriesterase-related protein	LOC100740547	Up-regulated by pesticide	uncharacterized protein LOC100740547
LOC100740326	Up-regulated by pesticide	lipase 3	LOC100746316	Up-regulated by pesticide	fatty-acid amide hydrolase 2-like	LOC100745378	Up-regulated by pesticide	ejaculatory bulb-specific protein 3	LOC100740554	Up-regulated by pesticide	putative uncharacterized protein DDB_G0271606
LOC100741041	Up-regulated by pesticide	probable peroxisomal acyl-coenzyme A oxidase 1	LOC100748872	Up-regulated by pesticide	rho GTPase-activating protein 100F	LOC100745845*	Up-regulated by pesticide	cytochrome P450 6k1	LOC100740559	Up-regulated by pesticide	trans-1,2-dihydrobenzene-1,2-diol dehydrogenase-like
LOC100741125	Up-regulated by pesticide	uncharacterized LOC100741125				LOC100746222	Up-regulated by pesticide	larval cuticle protein LCP-17-like	LOC100740684	Up-regulated by pesticide	uncharacterized protein LOC100740684
LOC100742045	Up-regulated by pesticide	guanine nucleotide-binding protein subunit beta-like protein				LOC100746292	Up-regulated by pesticide	ATP-binding cassette sub-family G member 1	LOC100740786	Up-regulated by pesticide	death-associated inhibitor of apoptosis 2
LOC100742117	Up-regulated by pesticide	protein 5NUC				LOC105680266*	Up-regulated by pesticide	phosphoenolpyruvate carboxykinase [GTP]	LOC100740809	Up-regulated by pesticide	DNA primase small subunit
LOC100742945*	Up-regulated by pesticide	mucin-4				LOC100746060*	Down-regulated by pesticide	uncharacterized LOC100746060	LOC100741107	Up-regulated by pesticide	dihydroorotate dehydrogenase (quinone)
LOC100743103	Up-regulated by pesticide	ubiquitin-protein ligase E3B							LOC100741119	Up-regulated by pesticide	integrin beta-nu isoform X1
LOC100743253	Up-regulated by pesticide	putative phosphoenolpyruvate synthase							LOC100741238	Up-regulated by pesticide	dihydrolipoyllysine-residue acetyltransferase component of pyruvate dehydrogenase complex, mitochondrial
LOC100743479	Up-regulated by pesticide	sorting nexin-14							LOC100741383	Up-regulated by pesticide	C-1-tetrahydrofolate synthase, cytoplasmic isoform X2
LOC100744662	Up-regulated by pesticide	methionine aminopeptidase 2							LOC100741456	Up-regulated by pesticide	leucine-rich repeat-containing protein 15-like isoform X2
LOC100744685	Up-regulated by pesticide	phospholipid scramblase 2-like							LOC100741619	Up-regulated by pesticide	zinc finger FYVE domain-containing protein 1 isoform X1
LOC100744739	Up-regulated by pesticide	amyloid beta A4 precursor protein-binding family B member 1-interacting protein-like							LOC100741662*	Up-regulated by pesticide	phosphotriesterase-related protein
LOC100745059	Up-regulated by pesticide	DNA repair protein complementing XP-G cells							LOC100741872	Up-regulated by pesticide	arginine--tRNA ligase, cytoplasmic
LOC100745584	Up-regulated by pesticide	probable phospholipid hydroperoxide glutathione peroxidase							LOC100741957	Up-regulated by pesticide	phospholipid scramblase family member 5
LOC100745615	Up-regulated by pesticide	slit homolog 3 protein							LOC100742001	Up-regulated by pesticide	dynein heavy chain 3, axonemal
LOC100745845*	Up-regulated by pesticide	cytochrome P450 6k1							LOC100742025	Up-regulated by pesticide	farnesol dehydrogenase
LOC100745852	Up-regulated by pesticide	probable serine/threonine-protein kinase dyrk1							LOC100742064	Up-regulated by pesticide	nuclear receptor-binding factor 2 isoform X1
LOC100745943*	Up-regulated by pesticide	ATP-binding cassette sub-family A member 13							LOC100742186	Up-regulated by pesticide	tubulin alpha chain-like
LOC100745983	Up-regulated by pesticide	prisilkin-39							LOC100742360	Up-regulated by pesticide	integrin alpha-PS2 isoform X1
LOC100746172	Up-regulated by pesticide	ATP-binding cassette sub-family G member 1							LOC100742379	Up-regulated by pesticide	eukaryotic translation initiation factor 4E-binding protein Mextli isoform X1
LOC100746349	Up-regulated by pesticide	lipoyltransferase 1 mitochondrial							LOC100742455	Up-regulated by pesticide	4-coumarate--CoA ligase 1
LOC100746395	Up-regulated by pesticide	eukaryotic initiation factor 4A-I							LOC100742673	Up-regulated by pesticide	uncharacterized LOC100742673
LOC100746587	Up-regulated by pesticide	eukaryotic translation initiation factor 4E-binding protein 2							LOC100742688	Up-regulated by pesticide	tektin-4
LOC100746706	Up-regulated by pesticide	mucolipin-3							LOC100742760	Up-regulated by pesticide	uncharacterized LOC100742760
LOC100747023	Up-regulated by pesticide	fructose-16-bisphosphatase 1							LOC100742878	Up-regulated by pesticide	glycine-rich cell wall structural protein
LOC100747388	Up-regulated by pesticide	heat shock 70 kDa protein cognate 4							LOC100742945*	Up-regulated by pesticide	mucin-4
LOC100747959	Up-regulated by pesticide	L-xylulose reductase							LOC100742955	Up-regulated by pesticide	uncharacterized protein LOC100742955 isoform X1
LOC100748029	Up-regulated by pesticide	battenin							LOC100742986	Up-regulated by pesticide	uncharacterized protein C1orf131 homolog
LOC100748288	Up-regulated by pesticide	sialin							LOC100743077	Up-regulated by pesticide	uncharacterized LOC100743077
LOC100748399*	Up-regulated by pesticide	alpha-2-macroglobulin-like protein 1							LOC100743092	Up-regulated by pesticide	slit homolog 3 protein
LOC100748971*	Up-regulated by pesticide	leucine-rich repeat-containing protein 20							LOC100743155	Up-regulated by pesticide	xylulose kinase
LOC100749284*	Up-regulated by pesticide	antichymotrypsin-2							LOC100743162	Up-regulated by pesticide	F-box/LRR-repeat protein 3
LOC100749497	Up-regulated by pesticide	CD63 antigen							LOC100743182	Up-regulated by pesticide	plexin-A4
LOC100749552	Up-regulated by pesticide	short/branched chain specific acyl-CoA dehydrogenase mitochondrial							LOC100743257	Up-regulated by pesticide	transmembrane protein 147 isoform X2
LOC100749624*	Up-regulated by pesticide	alkaline phosphatase							LOC100743354	Up-regulated by pesticide	tumor necrosis factor receptor superfamily member 4-like
LOC100749754	Up-regulated by pesticide	6-phosphofructo-2-kinase/fructose-26-bisphosphatase 1							LOC100743476	Up-regulated by pesticide	DNA repair protein complementing XP-C cells homolog isoform X2
LOC100750012	Up-regulated by pesticide	pyrokinin-1 receptor							LOC100743520	Up-regulated by pesticide	mitochondrial chaperone BCS1
LOC100750013*	Up-regulated by pesticide	translation elongation factor 2							LOC100743642	Up-regulated by pesticide	uncharacterized protein LOC100743642 isoform X1
LOC105680266*	Up-regulated by pesticide	phosphoenolpyruvate carboxykinase [GTP]							LOC100743662	Up-regulated by pesticide	glutamate receptor ionotropic, kainate 2-like
LOC105681197*	Up-regulated by pesticide	venom acid phosphatase Acph-1							LOC100744031	Up-regulated by pesticide	uncharacterized protein LOC100744031
LOC100740166*	Down-regulated by pesticide	reactive oxygen species modulator 1							LOC100744315	Up-regulated by pesticide	catalase isoform X1
LOC100740185	Down-regulated by pesticide	F-box only protein 44							LOC100744433	Up-regulated by pesticide	5-formyltetrahydrofolate cyclo-ligase
LOC100740266	Down-regulated by pesticide	thioredoxin-2							LOC100744459	Up-regulated by pesticide	histone H4
LOC100740829	Down-regulated by pesticide	cytochrome c							LOC100744517	Up-regulated by pesticide	ATP-dependent DNA helicase PIF1
LOC100741081	Down-regulated by pesticide	prefoldin subunit 1							LOC100745073	Up-regulated by pesticide	xanthine dehydrogenase isoform X3
LOC100741877	Down-regulated by pesticide	eukaryotic translation initiation factor 2 subunit 2							LOC100745244	Up-regulated by pesticide	RNA polymerase II-associated factor 1 homolog isoform X2
LOC100741978	Down-regulated by pesticide	complement component 1 Q subcomponent-binding protein mitochondrial							LOC100745738	Up-regulated by pesticide	chitinase-like protein Idgf4 isoform X2
LOC100742056	Down-regulated by pesticide	cytochrome b-c1 complex subunit 7							LOC100745774	Up-regulated by pesticide	larval cuticle protein A2B-like
LOC100742274	Down-regulated by pesticide	inorganic pyrophosphatase							LOC100745809	Up-regulated by pesticide	ribonuclease Oy
LOC100742393	Down-regulated by pesticide	protein BUD31 homolog							LOC100745943*	Up-regulated by pesticide	ATP-binding cassette sub-family A member 13 isoform X2
LOC100742429	Down-regulated by pesticide	zinc finger matrin-type protein 2							LOC100746107	Up-regulated by pesticide	protein sneaky
LOC100742487	Down-regulated by pesticide	protein l(2)37Cc							LOC100746136	Up-regulated by pesticide	glycerate kinase-like
LOC100742806	Down-regulated by pesticide	succinate--CoA ligase [ADP-forming] subunit beta mitochondrial							LOC100746207	Up-regulated by pesticide	dipeptidase 1 isoform X1
LOC100742849	Down-regulated by pesticide	grpE protein homolog mitochondrial							LOC100746241	Up-regulated by pesticide	probable serine/threonine-protein kinase samkC isoform X5
LOC100743026	Down-regulated by pesticide	S-phase kinase-associated protein 1							LOC100746295	Up-regulated by pesticide	forkhead box protein P1
LOC100743094	Down-regulated by pesticide	dnaJ homolog subfamily C member 11							LOC100746302	Up-regulated by pesticide	uncharacterized protein LOC100746302 isoform X2
LOC100743157	Down-regulated by pesticide	activator of 90 kDa heat shock protein ATPase homolog 1							LOC100746478	Up-regulated by pesticide	chymotrypsin inhibitor
LOC100743890	Down-regulated by pesticide	mitochondrial import inner membrane translocase subunit Tim16							LOC100746600	Up-regulated by pesticide	arf-GAP with coiled-coil, ANK repeat and PH domain-containing protein 2
LOC100743944	Down-regulated by pesticide	growth hormone-inducible transmembrane protein							LOC100746761	Up-regulated by pesticide	uncharacterized LOC100746761
LOC100744569	Down-regulated by pesticide	regulator of telomere elongation helicase 1 homolog							LOC100746927	Up-regulated by pesticide	aminomethyltransferase, mitochondrial
LOC100744606	Down-regulated by pesticide	elongation factor 1-beta'							LOC100747120	Up-regulated by pesticide	paired amphipathic helix protein Sin3a isoform X2
LOC100744819	Down-regulated by pesticide	histone H1A sperm-like							LOC100747179	Up-regulated by pesticide	mediator of RNA polymerase II transcription subunit 20
LOC100745189	Down-regulated by pesticide	uncharacterized LOC100745189							LOC100747180	Up-regulated by pesticide	regucalcin
LOC100746060*	Down-regulated by pesticide	uncharacterized LOC100746060							LOC100747243	Up-regulated by pesticide	putative phosphatidate phosphatase isoform X2
LOC100746307	Down-regulated by pesticide	uncharacterized LOC100746307							LOC100747399	Up-regulated by pesticide	L-lactate dehydrogenase isoform X1
LOC100747095	Down-regulated by pesticide	GTP-binding nuclear protein Ran							LOC100747439	Up-regulated by pesticide	ankyrin repeat and death domain-containing protein 1A-like isoform X2
LOC100747348	Down-regulated by pesticide	exosome complex component CSL4							LOC100747478	Up-regulated by pesticide	lateral signaling target protein 2 homolog isoform X1
LOC100747669	Down-regulated by pesticide	serine/arginine-rich splicing factor 2							LOC100747568	Up-regulated by pesticide	zinc finger MYND domain-containing protein 10
LOC100748260	Down-regulated by pesticide	mitochondrial import inner membrane translocase subunit TIM50-C							LOC100747611	Up-regulated by pesticide	DNA polymerase alpha subunit B isoform X2
LOC100748282	Down-regulated by pesticide	copper chaperone for superoxide dismutase							LOC100747843	Up-regulated by pesticide	circadian locomoter output cycles protein kaput isoform X1
LOC100748443	Down-regulated by pesticide	glycerol-3-phosphate phosphatase							LOC100748104	Up-regulated by pesticide	proton-coupled amino acid transporter-like protein pathetic
LOC100748874	Down-regulated by pesticide	exosome complex component RRP45							LOC100748381	Up-regulated by pesticide	elongation of very long chain fatty acids protein 6-like
LOC100748880	Down-regulated by pesticide	translocon-associated protein subunit alpha							LOC100748399*	Up-regulated by pesticide	alpha-2-macroglobulin-like protein 1
LOC100749068	Down-regulated by pesticide	39S ribosomal protein L53 mitochondrial							LOC100748442	Up-regulated by pesticide	beta-1,3-glucan-binding protein
LOC100749332	Down-regulated by pesticide	probable 28S ribosomal protein S16 mitochondrial							LOC100748566	Up-regulated by pesticide	uncharacterized protein LOC100748566
LOC100749945	Down-regulated by pesticide	small nuclear ribonucleoprotein-associated protein B							LOC100748772	Up-regulated by pesticide	lysosomal Pro-X carboxypeptidase
LOC100750104	Down-regulated by pesticide	nuclear migration protein nudC							LOC100748817	Up-regulated by pesticide	beta-ureidopropionase
									LOC100748971*	Up-regulated by pesticide	leucine-rich repeat-containing protein 20 isoform X2
									LOC100749171	Up-regulated by pesticide	46 kDa FK506-binding nuclear protein
									LOC100749250	Up-regulated by pesticide	ras-related protein Rab-37 isoform X2
									LOC100749270	Up-regulated by pesticide	methylcrotonoyl-CoA carboxylase beta chain, mitochondrial
									LOC100749274	Up-regulated by pesticide	pleckstrin homology domain-containing family M member 1
									LOC100749284*	Up-regulated by pesticide	antichymotrypsin-2
									LOC100749287	Up-regulated by pesticide	persulfide dioxygenase ETHE1, mitochondrial isoform X1
									LOC100749363	Up-regulated by pesticide	zinc finger protein 2 homolog isoform X2
									LOC100749438	Up-regulated by pesticide	steroidogenic acute regulatory protein-like
									LOC100749624*	Up-regulated by pesticide	alkaline phosphatase
									LOC100749638	Up-regulated by pesticide	40S ribosomal protein S13
									LOC100750013*	Up-regulated by pesticide	translation elongation factor 2
									LOC100750031	Up-regulated by pesticide	40S ribosomal protein S6
									LOC100750172	Up-regulated by pesticide	uncharacterized protein LOC100750172
									LOC105680490	Up-regulated by pesticide	solute carrier family 25 member 35 isoform X3
									LOC105680679	Up-regulated by pesticide	fibrillin-2-like
									LOC105680771	Up-regulated by pesticide	transposable element Tcb2 transposase
									LOC105680840	Up-regulated by pesticide	uncharacterized LOC105680840
									LOC105681076	Up-regulated by pesticide	lysosomal acid phosphatase isoform X2
									LOC105681087	Up-regulated by pesticide	cytochrome b5-related protein
									LOC105681197*	Up-regulated by pesticide	venom acid phosphatase Acph-1 isoform X2
									LOC105681316	Up-regulated by pesticide	uncharacterized LOC105681316
									LOC105681547	Up-regulated by pesticide	uncharacterized protein LOC105681547
									LOC105682143	Up-regulated by pesticide	protein lethal(2)essential for life
									LOC105682167	Up-regulated by pesticide	uncharacterized LOC105682167
									LOC112213609	Up-regulated by pesticide	uncharacterized LOC112213609
									LOC113218476	Up-regulated by pesticide	cytochrome P450 6a14
									LOC117151107	Up-regulated by pesticide	ionotropic receptor 21a-like
									LOC117152005	Up-regulated by pesticide	uncharacterized LOC117152005
									LOC117152071	Up-regulated by pesticide	uncharacterized LOC117152071
									LOC117152378	Up-regulated by pesticide	uncharacterized LOC117152378
									LOC100740023	Down-regulated by pesticide	meiosis-specific nuclear structural protein 1-like
									LOC100740083	Down-regulated by pesticide	uncharacterized protein LOC100740083
									LOC100740166*	Down-regulated by pesticide	reactive oxygen species modulator 1
									LOC100740240	Down-regulated by pesticide	39S ribosomal protein L37, mitochondrial isoform X1
									LOC100740362	Down-regulated by pesticide	hymenoptaecin-like
									LOC100740382	Down-regulated by pesticide	DNA repair and recombination protein RAD54B
									LOC100740408	Down-regulated by pesticide	cyclin-dependent kinase inhibitor 1C-like
									LOC100740634	Down-regulated by pesticide	homeobox protein 2-like isoform X2
									LOC100740801	Down-regulated by pesticide	probable small nuclear ribonucleoprotein Sm D1 isoform X1
									LOC100741053	Down-regulated by pesticide	transmembrane protein 177
									LOC100741153	Down-regulated by pesticide	ATP synthase subunit delta, mitochondrial
									LOC100741408	Down-regulated by pesticide	metaxin-1 isoform X3
									LOC100741546	Down-regulated by pesticide	growth arrest and DNA damage-inducible proteins-interacting protein 1
									LOC100741555	Down-regulated by pesticide	ATP-binding cassette sub-family G member 4 isoform X2
									LOC100741898	Down-regulated by pesticide	alpha-N-acetylglucosaminidase
									LOC100741932	Down-regulated by pesticide	embryonic polarity protein dorsal isoform X1
									LOC100741975	Down-regulated by pesticide	uncharacterized protein LOC100741975 isoform X2
									LOC100742068	Down-regulated by pesticide	NADH dehydrogenase
									LOC100742306	Down-regulated by pesticide	uncharacterized LOC100742306
									LOC100742369	Down-regulated by pesticide	cytochrome c oxidase assembly protein COX18, mitochondrial
									LOC100742537	Down-regulated by pesticide	uncharacterized protein LOC100742537
									LOC100742577	Down-regulated by pesticide	adenylate kinase isoenzyme 1
									LOC100742851	Down-regulated by pesticide	chymotrypsin-1
									LOC100742911	Down-regulated by pesticide	uncharacterized protein LOC100742911
									LOC100742988	Down-regulated by pesticide	DENN domain-containing protein 5A isoform X3
									LOC100743302	Down-regulated by pesticide	cysteine-rich with EGF-like domain protein 2
									LOC100743543	Down-regulated by pesticide	mitochondrial import inner membrane translocase subunit Tim10B
									LOC100743617	Down-regulated by pesticide	protein scarlet-like isoform X3
									LOC100743884	Down-regulated by pesticide	UPF0545 protein C22orf39 homolog
									LOC100744018	Down-regulated by pesticide	histone acetyltransferase type B catalytic subunit
									LOC100744033	Down-regulated by pesticide	cysteine-rich venom protein 6
									LOC100744034	Down-regulated by pesticide	CD82 antigen
									LOC100744064	Down-regulated by pesticide	lipoyl synthase, mitochondrial isoform X1
									LOC100744134	Down-regulated by pesticide	unconventional myosin-Ie isoform X3
									LOC100744406	Down-regulated by pesticide	protein NDUFAF4 homolog
									LOC100744452	Down-regulated by pesticide	insulin-like growth factor-binding protein complex acid labile subunit
									LOC100744599	Down-regulated by pesticide	uncharacterized protein LOC100744599
									LOC100744611	Down-regulated by pesticide	U2 snRNP-associated SURP motif-containing protein
									LOC100744799	Down-regulated by pesticide	zinc finger and BTB domain-containing protein 12-like isoform X2
									LOC100745251	Down-regulated by pesticide	endocuticle structural glycoprotein ABD-4
									LOC100745256	Down-regulated by pesticide	pre-mRNA-splicing factor 38B isoform X2
									LOC100745291	Down-regulated by pesticide	acylglycerol kinase, mitochondrial
									LOC100745410	Down-regulated by pesticide	methyltransferase-like protein 17, mitochondrial isoform X2
									LOC100745872	Down-regulated by pesticide	protein chibby homolog 1
									LOC100746011	Down-regulated by pesticide	proton-associated sugar transporter A isoform X1
									LOC100746180	Down-regulated by pesticide	vitamin K epoxide reductase complex subunit 1-like protein 1
									LOC100746285	Down-regulated by pesticide	tyrosine-protein phosphatase non-receptor type 2 isoform X2
									LOC100746399	Down-regulated by pesticide	28S ribosomal protein S18c, mitochondrial
									LOC100746456	Down-regulated by pesticide	uncharacterized LOC100746456
									LOC100746498	Down-regulated by pesticide	arginine-hydroxylase NDUFAF5, mitochondrial
									LOC100746707	Down-regulated by pesticide	telomere-associated protein RIF1 isoform X2
									LOC100747085	Down-regulated by pesticide	39S ribosomal protein L39, mitochondrial
									LOC100747309	Down-regulated by pesticide	adenylate kinase isoenzyme 5
									LOC100747492	Down-regulated by pesticide	uncharacterized LOC100747492
									LOC100747632	Down-regulated by pesticide	enoyl
									LOC100747652	Down-regulated by pesticide	NADH dehydrogenase
									LOC100747678	Down-regulated by pesticide	28S ribosomal protein S24, mitochondrial isoform X1
									LOC100748160	Down-regulated by pesticide	uncharacterized protein LOC100748160 isoform X1
									LOC100748481	Down-regulated by pesticide	5-hydroxytryptamine receptor isoform X2
									LOC100748484	Down-regulated by pesticide	U6 snRNA-associated Sm-like protein LSm4
									LOC100748490	Down-regulated by pesticide	uncharacterized protein LOC100748490, partial
									LOC100749060	Down-regulated by pesticide	uncharacterized protein LOC100749060 isoform X1
									LOC100749345	Down-regulated by pesticide	multiple epidermal growth factor-like domains protein 8
									LOC100749521	Down-regulated by pesticide	arfGAP with SH3 domain, ANK repeat and PH domain-containing protein isoform X8
									LOC100749681	Down-regulated by pesticide	hemicentin-1
									LOC100749764	Down-regulated by pesticide	brain tumor protein-like
									LOC100749886	Down-regulated by pesticide	probable 39S ribosomal protein L23, mitochondrial
									LOC100749975	Down-regulated by pesticide	NADH dehydrogenase
									LOC100749976	Down-regulated by pesticide	replication factor C subunit 4
									LOC100750054	Down-regulated by pesticide	uncharacterized protein LOC100750054
									LOC105680498	Down-regulated by pesticide	zinc finger protein 706
									LOC105680622	Down-regulated by pesticide	uncharacterized LOC105680622
									LOC105680751	Down-regulated by pesticide	probable DNA replication complex GINS protein PSF2
									LOC105680838	Down-regulated by pesticide	nucleoplasmin-like protein isoform X2
									LOC105680874	Down-regulated by pesticide	uncharacterized LOC105680874
									LOC105681254	Down-regulated by pesticide	uncharacterized protein LOC105681254
									LOC105681631	Down-regulated by pesticide	uncharacterized LOC105681631
									LOC105681819	Down-regulated by pesticide	uncharacterized protein LOC105681819 isoform X2
									LOC112212053	Down-regulated by pesticide	uncharacterized LOC112212053
									LOC112212832	Down-regulated by pesticide	uncharacterized LOC112212832
									LOC112213069	Down-regulated by pesticide	uncharacterized LOC112213069
									LOC112213794	Down-regulated by pesticide	DNA mismatch repair protein MutL-like
									LOC117152548	Down-regulated by pesticide	uncharacterized LOC117152548
